# Supplementary material for: The Effects of Signal Erosion and Core Genome Reduction on the Identification of Diagnostic Markers
Source: mBio. 2016 Sep 20;7(5):e00846-16. doi: 10.1128/mBio.00846-16 (PMC5030356; doi:10.1128/mBio.00846-16)
Supplement: Table S1 — Details of genomes sequenced in the current study. [file mbo004162998st1.xlsx]

## Sheet: Sheet1
Supplemental table 1. Details of genomes sequenced in the current study.
Sample ID		Original ID		Species		#Contigs		Assembly size (bp)		GC content		Assembly accession		SRA accession
Bp6994		AZ-4-2-10-S1-D7		anthina		4		7273038		0.671		LNJP00000000		SRR1955972
Bp7148		MSMB1496		anthina		59		7513399		0.6704		LOZY00000000		SRR1956517
Bp7076		MSMB0848		anthina		63		7532300		0.6708		LOXU00000000		SRR1956501
Bp7077		MSMB0849		anthina		64		7390104		0.6715		LOXV00000000		SRR1956502
Bp7638		MSMB649WGS		anthina		74		7274385		0.6706		LPKM00000000		SRR1956270
Bp7479		MSMB1506WGS		anthina		78		7428383		0.6713		LPFR00000000		SRR1956074
Bp7138		MSMB1497		anthina		80		7407298		0.6714		LOZO00000000		SRR1956410
Bp6996		AZ-4-2-30-S1-D7		anthina		85		7195078		0.6723		LOVW00000000		SRR1955949
Bp7030		FL-5-3-30-S1-D7		cenocepacia		2		6330734		0.6694		CP013396 , CP013397		SRR1956104
Bp7621		MSMB384WGS		cenocepacia		3		7780595		0.6703		CP013450, CP013451, CP013452		SRR1956253
Bp7033		FL-6-2-30-S1-D2		cenocepacia		65		7482833		0.6752		LOWV00000000		SRR1956379
Bp7614		MSMB364WGS		cenocepacia		82		7695831		0.673		LPJQ00000000		SRR1956246
Bp7620		MSMB383WGS		cenocepacia		111		7706608		0.6733		LPJW00000000		SRR1956252
Bp2202		INT3-BP177		cepacia		2		7337349		0.6666		CP013375, CP013376		SRR1955966
Bp7432		MSMB1184WGS		cepacia		3		8028759		0.6632		CP013442, CP013443, CP013444		SRR1956137
Bp7453		MSMB1331WGS		cepacia		43		7101349		0.6684		LPEU00000000		SRR1956051
Bp7465		MSMB1384WGS		cepacia		46		7098836		0.6684		LPFG00000000		SRR1956063
Bp7452		MSMB1330WGS		cepacia		49		7099304		0.6684		LPET00000000		SRR1956050
Bp7496		MSMB1533WGS		cepacia		49		7290488		0.6673		LPGF00000000		SRR1956156
Bp7553		MSMB2211WGS		cepacia		51		7064027		0.6684		LPIG00000000		SRR1956209
Bp7081		MSMB0859		cepacia		54		8144615		0.671		LOXZ00000000		SRR1956505
Bp7343		MSMB2027WGS		cepacia		56		6947386		0.6693		LPCL00000000		SRR1956037
Bp7695		MSMB839WGS		cepacia		58		8269906		0.6695		LPMP00000000		SRR1956326
Bp7102		MSMB1830		cepacia		64		8301211		0.6687		LOYO00000000		SRR1956399
Bp7307		MSMB1824WGS		cepacia		64		8258451		0.6695		LPBO00000000		SRR1956014
Bp7459		MSMB1339WGS		cepacia		67		8585029		0.6668		LPFA00000000		SRR1956057
Bp7086		MSMB1129		cepacia		68		8263766		0.6688		LOYD00000000		SRR1956397
Bp7454		MSMB1332WGS		cepacia		69		8379989		0.6683		LPEV00000000		SRR1956052
Bp7528		MSMB2099WGS		cepacia		70		8213183		0.6698		LPHI00000000		SRR1956185
Bp7308		MSMB1829WGS		cepacia		71		8298932		0.6687		LPBP00000000		SRR1956015
Bp7457		MSMB1337WGS		cepacia		72		8381027		0.6683		LPEY00000000		SRR1956055
Bp7550		MSMB1224WGS		cepacia		72		8449153		0.6686		LPID00000000		SRR1956206
Bp7458		MSMB1338WGS		cepacia		73		8384190		0.6682		LPEZ00000000		SRR1956056
Bp7482		MSMB1510WGS		cepacia		73		8303495		0.6695		LPFU00000000		SRR1956077
Bp7445		MSMB1256WGS		cepacia		74		8482880		0.6643		LPEM00000000		SRR1956150
Bp7627		MSMB593WGS		cepacia		75		8372192		0.6683		LPKC00000000		SRR1956259
Bp7403		MSMB1063WGS		cepacia		76		8771789		0.6662		LPDB00000000		SRR1956110
Bp7401		MSMB1061WGS		cepacia		77		7120145		0.6675		LPCZ00000000		SRR1956108
Bp7437		MSMB1213WGS		cepacia		78		8414988		0.6678		LPEE00000000		SRR1956142
Bp7455		MSMB1333WGS		cepacia		78		8384588		0.6682		LPEW00000000		SRR1956053
Bp7456		MSMB1334WGS		cepacia		79		8276825		0.668		LPEX00000000		SRR1956054
Bp7565		MSMB2164WGS		cepacia		79		8323769		0.6693		LPIS00000000		SRR1956221
Bp7576		MSMB2177WGS		cepacia		79		8309633		0.668		LPJA00000000		SRR1956229
Bp7398		MSMB1055WGS		cepacia		80		8412156		0.668		LPCW00000000		SRR1956105
Bp7566		MSMB2165WGS		cepacia		80		8326735		0.6693		LPIT00000000		SRR1956222
Bp7309		MSMB1831WGS		cepacia		81		8702042		0.6658		LPBQ00000000		SRR1956016
Bp7464		MSMB1383WGS		cepacia		81		8382856		0.6682		LPFF00000000		SRR1956062
Bp7526		MSMB2095WGS		cepacia		82		8674711		0.6672		LPHG00000000		SRR1956183
Bp7552		MSMB2210WGS		cepacia		82		8385463		0.6692		LPIF00000000		SRR1956208
Bp7018		FL-2-3-10-S1-D0		cepacia		83		8620145		0.6664		LOWJ00000000		SRR1956097
Bp7089		MSMB1224		cepacia		83		8449013		0.6686		LOYF00000000		SRR1956398
Bp7108		MSMB1906		cepacia		83		8316182		0.6699		LOYU00000000		SRR1956511
Bp7470		MSMB1486WGS		cepacia		83		8609824		0.6665		LPFL00000000		SRR1956068
Bp0159		RF3-non-BP5		cepacia		86		8315647		0.6683		LOSW00000000		SRR1956381
Bp7098		MSMB1820		cepacia		88		8276276		0.6704		LOYK00000000		SRR1956406
Bp7637		MSMB648WGS		cepacia		89		8504371		0.6673		LPKL00000000		SRR1956269
Bp7451		MSMB1329WGS		cepacia		91		8388857		0.6682		LPES00000000		SRR1956049
Bp7551		MSMB1228WGS		cepacia		95		8606444		0.6673		LPIE00000000		SRR1956207
Bp7034		FL-6-3-10-S1-D0		cepacia		96		8500640		0.6674		LOWW00000000		SRR1956396
Bp7511		MSMB1819WGS		cepacia		96		8426554		0.6681		LPGR00000000		SRR1956168
Bp1681		INT1-BP232		cepacia		97		8509381		0.6672		LOTU00000000		SRR1956391
Bp1682		INT1-BP233		cepacia		98		8510247		0.6672		LOTV00000000		SRR1956392
Bp7025		FL-4-2-10-S1-D0		cepacia		100		8517856		0.6674		LOWP00000000		SRR1956395
Bp7402		MSMB1062WGS		cepacia		107		8315214		0.6674		LPDA00000000		SRR1956109
Bp7626		MSMB591WGS		cepacia		112		8934814		0.6643		LPKB00000000		SRR1956258
Bp7091		MSMB1302		cepacia		116		8607144		0.6681		LOYH00000000		SRR1956405
Bp7633		MSMB616WGS		cepacia		118		8786301		0.6656		LPKH00000000		SRR1956265
Bp2124		INT3-BP99		cepacia		121		8735518		0.6649		LOUA00000000		SRR1955953
Bp2210		INT3-BP185		cepacia		121		8742154		0.6649		LOUR00000000		SRR1955967
Bp2132		INT3-BP107		cepacia		122		8735743		0.6649		LOUE00000000		SRR1955957
Bp2134		INT3-BP109		cepacia		122		8731825		0.6649		LOUG00000000		SRR1955959
Bp2169		INT3-BP144		cepacia		123		8691083		0.6652		LOUN00000000		SRR1955962
Bp2126		INT3-BP101		cepacia		124		8739025		0.6649		LOUB00000000		SRR1955954
Bp2157		INT3-BP132		cepacia		124		8739376		0.6649		LOUK00000000		SRR1955971
Bp2123		INT3-BP98		cepacia		128		8735486		0.6649		LOTZ00000000		SRR1955952
Bp7653		MSMB724WGS		cepacia		128		8336175		0.6682		LPLA00000000		SRR1956284
Bp1726		INT1-BP277		cepacia		129		8617579		0.666		LOTX00000000		SRR1956393
Bp2182		INT3-BP157		cepacia		129		8737864		0.6649		LOUP00000000		SRR1955964
Bp2122		INT3-BP97		cepacia		131		8732600		0.6649		LOTY00000000		SRR1955951
Bp2167		INT3-BP142		cepacia		131		8738807		0.6649		LOUM00000000		SRR1955961
Bp2194		INT3-BP169		cepacia		131		8735403		0.6649		LOUQ00000000		SRR1955965
Bp2130		INT3-BP105		cepacia		133		8733927		0.6649		LOUD00000000		SRR1955956
Bp2133		INT3-BP108		cepacia		134		8695473		0.6651		LOUF00000000		SRR1955958
Bp2852		INT25-BP2		cepacia		134		8628116		0.666		LOUT00000000		SRR1956365
Bp2129		INT3-BP104		cepacia		135		8738266		0.6649		LOUC00000000		SRR1955955
Bp2156		INT3-BP131		cepacia		136		8731097		0.6649		LOUJ00000000		SRR1955970
Bp2158		INT3-BP133		cepacia		136		8734384		0.6649		LOUL00000000		SRR1955960
Bp2146		INT3-BP121		cepacia		137		8732585		0.6649		LOUI00000000		SRR1955969
Bp2181		INT3-BP156		cepacia		138		8690647		0.6651		LOUO00000000		SRR1955963
Bp2145		INT3-BP120		cepacia		146		8719486		0.665		LOUH00000000		SRR1955968
Bp0145		RF2-non-BP4		cepacia		172		8556753		0.6661		LOSV00000000		SRR1956380
Bp0150		RF2-non-BP9		diffusa		3		6857828		0.6619		CP013362, CP013363, CP013364		SRR1956417
Bp0376		RF8-non-BP2		diffusa		51		5841569		0.667		LOTC00000000		SRR1956386
Bp6891		MSMB866		diffusa		58		6767722		0.6667		LOUX00000000		SRR1956400
Bp7083		MSMB1060		diffusa		58		6811070		0.6648		LOYB00000000		SRR1956421
Bp7616		MSMB375WGS		diffusa		66		6918248		0.6644		LPJS00000000		SRR1956248
Bp7618		MSMB377WGS		diffusa		66		6916154		0.6644		LPJU00000000		SRR1956250
Bp7617		MSMB376WGS		diffusa		67		6916246		0.6644		LPJT00000000		SRR1956249
Bp2233		INT4-BP16		diffusa		68		6809021		0.6666		LOUS00000000		SRR1955950
Bp7140		MSMB1544		diffusa		69		6842718		0.6647		LOZQ00000000		SRR1956422
Bp7619		MSMB378WGS		diffusa		70		6915676		0.6644		LPJV00000000		SRR1956251
Bp7060		MSMB0010		diffusa		71		6793702		0.6654		LOXI00000000		SRR1956344
Bp7625		MSMB583WGS		diffusa		99		6778484		0.6637		LPKA00000000		SRR1956257
Bp7134		MSMB1756		gladioli		87		8194274		0.6811		LOZK00000000		SRR1956423
Bp5365		MSMB43		humptydooensis		3		7287809		0.6489		CP013380, CP013381, CP013382		N/A
Bp7049		MSMB122		humptydooensis		4		6785295		0.6774		LNPD00000000		SRR1956040
Bp7097		MSMB1588		humptydooensis		5		6899618		0.6305		LNJS00000000		SRR1956506
Bp7270		MSMB1589WGS		humptydooensis		8		6787216		0.6729		LNJT00000000		SRR1955978
Bp7141		MSMB1552		humptydooensis		108		6821037		0.674		LOZR00000000		SRR1956515
Bp7014		FL-1-2-30-S1-D0		lata		3		8170759		0.6604		CP013390, CP013391, CP013392		SRR1956415
Bp7043		FL-7-5-30-S1-D0		lata		3		8354771		0.6645		CP013404, CP013405, CP013406		SRR1956424
Bp7347		AU17928		latens		4		6614472		0.6627		CP013435, CP013436, CP013437, CP013438		SRR1956466
Bp0501		RF32-BP12		latens		62		6499163		0.6652		LOTQ00000000		SRR1956425
Bp7035		FL-6-5-30-S1-D7		metallica		3		7424194		0.6667		CP013401, CP013402, CP013403		SRR1956426
Bp7344		AU1185		multivorans		3		6620927		0.6659		CP013430, CP013431, CP013432		SRR1956464
Bp7709		MSMB1640WGS		multivorans		3		6845356		0.6611		CP013466, CP013467, CP013468		SRR1956340
Bp7292		MSMB1794WGS		multivorans		54		6349950		0.6745		LPAZ00000000		SRR1955999
Bp7339		MSMB2021WGS		multivorans		55		6390912		0.6729		LPCH00000000		SRR1956033
Bp7416		MSMB1128WGS		multivorans		56		6307758		0.6737		LPDN00000000		SRR1956122
Bp7624		MSMB576WGS		multivorans		56		6385035		0.6738		LPJZ00000000		SRR1956256
Bp7497		MSMB1535WGS		multivorans		60		6321923		0.6745		LPGG00000000		SRR1956157
Bp7623		MSMB575WGS		multivorans		62		6385162		0.6737		LPJY00000000		SRR1956255
Bp7632		MSMB612WGS		multivorans		63		6602928		0.6727		LPKG00000000		SRR1956264
Bp7329		MSMB2008WGS		multivorans		71		6446805		0.6735		LPBX00000000		SRR1956023
Bp7507		MSMB1641WGS		multivorans		94		6770006		0.6696		LPGO00000000		SRR1956165
Bp7447		MSMB1272WGS		multivorans		95		6844540		0.6689		LPEO00000000		SRR1956152
Bp7355		HI3534		multivorans		99		6159163		0.6699		LPCT00000000		SRR1956473
Bp7516		MSMB1916WGS		multivorans		99		6465697		0.6724		LPGW00000000		SRR1956173
Bp0071		1977116029		Oklahomensis		2		7319559		0.669		CP013356, CP013357		SRR1956428
Bp0072		1974002358		Oklahomensis		2		7135010		0.669		CP013358, CP013359		SRR1956429
Bp7605		MSMB0175		PS-1		2		5705688		0.6311		CP013448, CP013449		N/A
Bp7000		TSV85		PS-1		60		5561433		0.6429		LOWA00000000		SRR1956041
Bp7001		TSV86		PS-1		135		5818693		0.638		LOWB00000000		SRR1956042
Bp7003		BDU6		PS-2		2		6590904		0.661		CP013386, CP013387		SRR1956043
Bp7004		BDU8		PS-2		2		7357522		0.6631		CP013388 , CP013389		SRR1956044
Bp7002		BDU5		PS-2		174		6648231		0.6621		LOWC00000000		SRR1956103
Bp6915		ABCPW-14		PS-2		215		7220866		0.6628		LOVS00000000		SRR1956497
Bp7634		MSMB617WGS		PS-3		2		6913771		0.6727		CP013457, CP013458		SRR1956266
Bp7064		MSMB0266		PS-3		3		7427587		0.6084		CP013417, CP013418, CP013419		SRR1956348
Bp7079		MSMB0852		PS-3		3		7081208		0.5976		CP013423, CP013424, CP013425		SRR1956503
Bp7005		BDU18		PS-3		4		7159534		0.636		LNJQ00000000		SRR1956045
Bp7006		BDU19		PS-3		4		6858431		0.674		LNJR00000000		SRR1956046
Bp7093		MSMB1498		PS-3		133		7200461		0.672		LOYJ00000000		SRR1956427
Bp7075		MSMB2042		PS-3		134		7286152		0.6714		LOXT00000000		SRR1956500
Bp7072		MSMB2040		PS-3		139		7288746		0.6714		LOXQ00000000		SRR1956351
Bp7074		MSMB2041		PS-3		143		7288851		0.6714		LOXS00000000		SRR1956352
Bp7063		MSMB0265		PS-3		144		7286013		0.6714		LOXK00000000		SRR1956347
Bp6997		LA-2-3-30-S1-D2		PS-4		3		7129510		0.6581		CP013383, CP013384, CP013385		SRR1956419
Bp7080		MSMB0856		PS-4		4		7250560		0.6564		CP013426, CP013427, CP013428, CP013429		SRR1956504
Bp0144		RF2-non-BP3		PS-4		79		7367251		0.6644		LOSU00000000		SRR1956416
Bp0260		RF4-BP95		PS-4		97		7419082		0.6638		LOSX00000000		SRR1956382
Bp0362		RF7-non-BP4		PS-4		99		7326046		0.6648		LOTA00000000		SRR1956384
Bp0359		RF7-non-BP1		PS-4		100		7325657		0.6648		LOSZ00000000		SRR1956418
Bp7037		FL-7-2-10-S1-D7		PS-4		101		6938369		0.6635		LOWY00000000		SRR1956420
Bp0713		NRF60-BP8		PS-5		3		7079942		0.6712		CP013372, CP013373, CP013374		SRR1956390
Bp7584		MSMB2157WGS		PS-5		57		7072030		0.6731		LPJG00000000		SRR1956236
Bp7101		MSMB1826		PS-5		62		7343576		0.669		LOYN00000000		SRR1956353
Bp7103		MSMB1835		PS-5		62		7159515		0.672		LOYP00000000		SRR1956408
Bp7084		MSMB1072		PS-5		73		7029816		0.6695		LOYC00000000		SRR1956404
Bp7700		MSMB1459WGS		PS-5		89		7196196		0.6692		LPMU00000000		SRR1956331
Bp6909		ABCPW11		PS-5		102		7247908		0.6689		LOVM00000000		SRR1956401
Bp7411		MSMB1078WGS		PS-5		116		7211427		0.667		LPDI00000000		SRR1956117
Bp3330		SUB-INT23-BP2		pseudomultivorans		3		7956735		0.6097		CP013377, CP013378, CP013379		SRR1956100
Bp7069		MSMB0607		pseudomultivorans		56		6537259		0.6754		LOXO00000000		SRR1956499
Bp7595		MSMB2199WGS		pseudomultivorans		62		7667491		0.6741		LPJO00000000		SRR1956244
Bp7622		MSMB574WGS		pseudomultivorans		79		7621885		0.6756		LPJX00000000		SRR1956254
Bp7654		MSMB725WGS		pseudomultivorans		90		7796508		0.674		LPLB00000000		SRR1956285
Bp7615		MSMB368WGS		pseudomultivorans		99		7741145		0.669		LPJR00000000		SRR1956247
Bp3350		SUB-INT24-BP10		pseudomultivorans		123		7909096		0.6737		LOUW00000000		SRR1956101
Bp3318		SUB-INT22-BP2		pseudomultivorans		128		7801308		0.6745		LOUV00000000		SRR1956099
Bp3317		SUB-INT22-BP1		pseudomultivorans		130		7800531		0.6746		LOUU00000000		SRR1956098
Bp7144		MSMB1755		pyrrocinia		132		8256860		0.6729		LOZU00000000		SRR1956430
Bp7031		FL-5-4-10-S1-D7		seminalis		3		7648890		0.6711		CP013398, CP013399, CP013400		SRR1956102
Bp7032		FL-5-5-10-S1-D0		seminalis		55		7550216		0.6736		LOWU00000000		SRR1956431
Bp7657		MSMB735WGS		stagnalis		3		7583794		0.6756		CP013459, CP013460, CP013461		SRR1956288
Bp7119		MSMB2052		stagnalis		69		7009433		0.6746		LOZA00000000		SRR1956513
Bp7260		MSMB1968		stagnalis		73		7559507		0.6772		LOZZ00000000		SRR1956434
Bp7280		MSMB1604WGS		stagnalis		74		7526362		0.6764		LPAO00000000		SRR1955988
Bp7471		MSMB1487WGS		stagnalis		75		7536871		0.6763		LPFM00000000		SRR1956069
Bp7696		MSMB842WGS		stagnalis		76		7582458		0.6725		LPMQ00000000		SRR1956327
Bp7145		MSMB1967		stagnalis		78		7687529		0.6763		LOZV00000000		SRR1956516
Bp7288		MSMB1638WGS		stagnalis		81		7525342		0.6764		LPAW00000000		SRR1955996
Bp7690		MSMB826WGS		stagnalis		83		7570873		0.6764		LPMK00000000		SRR1956321
Bp7139		MSMB1543		stagnalis		84		7589540		0.6773		LOZP00000000		SRR1956411
Bp6893		MSMB1136		stagnalis		85		7575839		0.677		LOUZ00000000		SRR1956403
Bp7683		MSMB803WGS		stagnalis		85		7111099		0.6751		LPMD00000000		SRR1956314
Bp7118		MSMB2051		stagnalis		86		7892822		0.6752		LOYZ00000000		SRR1956512
Bp7673		MSMB780WGS		stagnalis		86		7779615		0.6752		LPLT00000000		SRR1956304
Bp7681		MSMB800WGS		stagnalis		86		7534411		0.6773		LPMB00000000		SRR1956312
Bp7682		MSMB802WGS		stagnalis		86		7535723		0.6773		LPMC00000000		SRR1956313
Bp7484		MSMB1513WGS		stagnalis		88		8609524		0.6665		LPFW00000000		SRR1956079
Bp7665		MSMB754WGS		stagnalis		88		7403409		0.6777		LPLL00000000		SRR1956296
Bp7641		MSMB656WGS		stagnalis		90		7526232		0.6764		LPKP00000000		SRR1956273
Bp7658		MSMB739WGS		stagnalis		90		7535021		0.6773		LPLE00000000		SRR1956289
Bp7120		MSMB2053		stagnalis		91		7887687		0.6753		LOZB00000000		SRR1956514
Bp7137		MSMB1147		stagnalis		91		7763654		0.6759		LOZN00000000		SRR1956409
Bp7469		MSMB1477WGS		stagnalis		93		7919104		0.675		LPFK00000000		SRR1956067
Bp7143		MSMB1135		stagnalis		94		7577126		0.677		LOZT00000000		SRR1956413
Bp7266		MSMB1570WGS		stagnalis		94		7619001		0.6763		LPAC00000000		SRR1955975
Bp7520		MSMB1956WGS		stagnalis		95		7530462		0.6773		LPHA00000000		SRR1956177
Bp7466		MSMB1470WGS		stagnalis		96		7930179		0.6749		LPFH00000000		SRR1956064
Bp7640		MSMB654WGS		stagnalis		96		7524599		0.6773		LPKO00000000		SRR1956272
Bp7685		MSMB809WGS		stagnalis		96		7569705		0.6769		LPMF00000000		SRR1956316
Bp7694		MSMB837WGS		stagnalis		96		7524817		0.6773		LPMO00000000		SRR1956325
Bp7639		MSMB653WGS		stagnalis		97		7527444		0.6773		LPKN00000000		SRR1956271
Bp7521		MSMB1960WGS		stagnalis		98		7525464		0.6773		LPHB00000000		SRR1956178
Bp7554		MSMB2168WGS		stagnalis		98		7532755		0.6772		LPIH00000000		SRR1956210
Bp7572		MSMB2171WGS		stagnalis		98		7572856		0.6774		LPIZ00000000		SRR1956228
Bp7692		MSMB835WGS		stagnalis		98		7569330		0.6769		LPMM00000000		SRR1956323
Bp7519		MSMB1943WGS		stagnalis		99		7525852		0.6773		LPGZ00000000		SRR1956176
Bp7571		MSMB2170WGS		stagnalis		99		7574665		0.6774		LPIY00000000		SRR1956227
Bp7491		MSMB1521WGS		stagnalis		100		7563300		0.677		LPGD00000000		SRR1956154
Bp7142		MSMB1966		stagnalis		101		7602169		0.6769		LOZS00000000		SRR1956412
Bp7555		MSMB2169WGS		stagnalis		102		7535863		0.6773		LPII00000000		SRR1956211
Bp7666		MSMB756WGS		stagnalis		103		7522268		0.6773		LPLM00000000		SRR1956297
Bp7687		MSMB811WGS		stagnalis		103		7871889		0.6755		LPMH00000000		SRR1956318
Bp7705		MSMB1511WGS		stagnalis		103		7561967		0.677		LPMY00000000		SRR1956336
Bp7686		MSMB810WGS		stagnalis		104		7576307		0.6768		LPMG00000000		SRR1956317
Bp7693		MSMB836WGS		stagnalis		104		7570167		0.6768		LPMN00000000		SRR1956324
Bp7483		MSMB1512WGS		stagnalis		105		7731654		0.6758		LPFV00000000		SRR1956078
Bp7485		MSMB1514WGS		stagnalis		106		7920359		0.675		LPFX00000000		SRR1956080
Bp7671		MSMB777WGS		stagnalis		106		7739260		0.675		LPLR00000000		SRR1956302
Bp7667		MSMB757WGS		stagnalis		107		7512963		0.6774		LPLN00000000		SRR1956298
Bp7282		MSMB1606WGS		stagnalis		109		7918193		0.6749		LPAQ00000000		SRR1955990
Bp7278		MSMB1602WGS		stagnalis		110		7918556		0.6749		LPAM00000000		SRR1955986
Bp7642		MSMB657WGS		stagnalis		110		7871966		0.6754		LPKQ00000000		SRR1956274
Bp7684		MSMB808WGS		stagnalis		110		7573798		0.6769		LPME00000000		SRR1956315
Bp6916		ABCPW-33		stagnalis		111		7799816		0.6736		LOVT00000000		SRR1956402
Bp7670		MSMB774WGS		stagnalis		111		7736616		0.675		LPLQ00000000		SRR1956301
Bp7644		MSMB659WGS		stagnalis		112		7868957		0.6754		LPKS00000000		SRR1956276
Bp7663		MSMB749WGS		stagnalis		112		7560581		0.6773		LPLJ00000000		SRR1956294
Bp7645		MSMB660WGS		stagnalis		113		7868613		0.6754		LPKT00000000		SRR1956277
Bp7697		MSMB845WGS		stagnalis		114		7554856		0.6775		LPMR00000000		SRR1956328
Bp7698		MSMB846WGS		stagnalis		114		7626085		0.6762		LPMS00000000		SRR1956329
Bp7643		MSMB658WGS		stagnalis		115		7857284		0.6755		LPKR00000000		SRR1956275
Bp7656		MSMB729WGS		stagnalis		120		7792477		0.6753		LPLD00000000		SRR1956287
Bp7651		MSMB719WGS		stagnalis		122		7794460		0.6753		LPKY00000000		SRR1956282
Bp7635		MSMB618WGS		stagnalis		131		7730918		0.6757		LPKJ00000000		SRR1956267
Bp7636		MSMB642WGS		stagnalis		134		7727470		0.6757		LPKK00000000		SRR1956268
Bp7707		MSMB1545WGS		stagnalis		174		7539125		0.6775		LPNA00000000		SRR1956338
Bp7699		MSMB847WGS		stgnalis		94		7625004		0.6762		LPMT00000000		SRR1956330
Bp0379		RF8-non-BP5		territorii		3		6902331		0.6635		CP013365, CP013366, CP013367		SRR1956387
Bp7583		MSMB2203WGS		territorii		4		6883100		0.6631		LNJV00000000		SRR1956235
Bp7107		MSMB1842		territorii		53		6683774		0.6673		LOYT00000000		SRR1956510
Bp7066		MSMB0579		territorii		56		6851652		0.6679		LOXN00000000		SRR1956498
Bp7514		MSMB1913WGS		territorii		57		6556847		0.6689		LPGU00000000		SRR1956171
Bp7628		MSMB594WGS		territorii		63		6741310		0.6671		LPKD00000000		SRR1956260
Bp7105		MSMB1837		territorii		66		6901842		0.6666		LOYR00000000		SRR1956508
Bp7517		MSMB1917WGS		territorii		68		6631969		0.6681		LPGX00000000		SRR1956174
Bp7515		MSMB1915WGS		territorii		69		6655245		0.6685		LPGV00000000		SRR1956172
Bp7147		MSMB1499		territorii		70		6818142		0.6665		LOZX00000000		SRR1956414
Bp7512		MSMB1840WGS		territorii		70		6791740		0.6679		LPGS00000000		SRR1956169
Bp7106		MSMB1838		territorii		71		6816480		0.6679		LOYS00000000		SRR1956509
Bp7518		MSMB1918WGS		territorii		72		6649911		0.6677		LPGY00000000		SRR1956175
Bp7316		MSMB1919WGS		territorii		73		6966460		0.6662		LPBU00000000		SRR1956020
Bp7104		MSMB1836		territorii		75		7014527		0.6659		LOYQ00000000		SRR1956507
Bp7099		MSMB1821		territorii		77		6666506		0.6688		LOYL00000000		SRR1956407
Bp7629		MSMB599WGS		territorii		77		6798987		0.6675		LPKE00000000		SRR1956261
Bp7311		MSMB1839WGS		territorii		81		6836087		0.6677		LPBS00000000		SRR1956018
Bp0363		RF7-non-BP5		territorii		82		6943939		0.665		LOTB00000000		SRR1956385
Bp7315		MSMB1914WGS		territorii		82		6671533		0.6677		LPBT00000000		SRR1956019
Bp7578		MSMB2156WGS		territorii		85		6987955		0.6652		LPJC00000000		SRR1956231
Bp7581		MSMB2206WGS		territorii		85		6990064		0.6652		LPJE00000000		SRR1956233
Bp7588		MSMB2204WGS		territorii		86		6711313		0.6681		LPJK00000000		SRR1956240
Bp0463		RF23-BP82		territorii		87		7023957		0.6671		LOTI00000000		SRR1956389
Bp7580		MSMB2202WGS		territorii		87		6985167		0.6652		LPJD00000000		SRR1956232
Bp7513		MSMB1843WGS		territorii		94		7048740		0.6649		LPGT00000000		SRR1956170
Bp0450		RF23-BP69		territorii		99		7026286		0.6671		LOTG00000000		SRR1956388
Bp7679		MSMB793WGS		territorii		99		7217463		0.663		LPLZ00000000		SRR1956310
Bp7424		MSMB1168WGS		territorii		102		7132262		0.6658		LPDT00000000		SRR1956129
Bp0350		RF6-non-BP1		territorii		105		6939690		0.665		LOSY00000000		SRR1956383
Bp7449		MSMB1301WGS		territorii		146		7267395		0.6652		LPEQ00000000		SRR1956047
Bp7703		MSMB1474WGS		territorii		153		7101847		0.6642		LPMW00000000		SRR1956334
Bp7476		MSMB1502WGS		territorii		156		7227124		0.6653		LPFQ00000000		SRR1956073
Bp0073		2003015869		thailandensis		2		6729272		0.6734		CP013360, CP013361		SRR1956433
Bp7047		MSMB59		thailandensis		2		6739513		0.6722		CP013407 , CP013408		SRR1956088
Bp7052		2002721121		thailandensis		2		6767931		0.6744		CP013409, CP013410		SRR2972861
Bp7053		2002721621		thailandensis		3		6970128		0.6725		LNNG00000000		SRR2972893
Bp7055		2002721643		thailandensis		3		6950257		0.6815		CP013411, CP013412, CP013413		SRR2972898
Bp7046		Malaysia-20		thailandensis		4		6708057		0.6574		LNPC00000000		SRR1956087
Bp7045		E1		thailandensis		138		6568463		0.6776		LOXF00000000		SRR1956086
Bp7048		MSMB60		thailandensis		145		6624204		0.6775		LOXG00000000		SRR1956089
Bp7062		MSMB2035		ubonensis		3		7235050		0.6105		CP013414, CP013415, CP013415		SRR1956346
Bp7071		MSMB0783		ubonensis		3		6784408		0.6668		CP013420, CP013421, CP013422		SRR1956480
Bp7434		MSMB1189WGS		ubonensis		3		8028759		0.6632		CP013445, CP013446, CP013447		SRR1956139
Bp0422		RF23-BP41		ubonensis		4		7961561		0.6675		CP013369, CP013370, CP013371, CP013372		SRR1956435
Bp7702		MSMB1471WGS		ubonensis		4		7463455		0.6688		CP013462, CP013463, CP013464, CP013465		SRR1956333
Bp7422		MSMB1157WGS		ubonensis		5		8000745		0.6196		LNJU00000000		SRR1956127
Bp7413		MSMB1080WGS		ubonensis		52		6641567		0.6737		LPDK00000000		SRR1956119
Bp0398		RF23-BP17		ubonensis		63		7911685		0.6712		LOTD00000000		SRR1956476
Bp7533		MSMB2108WGS		ubonensis		64		6310759		0.6754		LPHN00000000		SRR1956190
Bp7680		MSMB794WGS		ubonensis		65		7430361		0.6738		LPMA00000000		SRR1956311
Bp7407		MSMB1067WGS		ubonensis		69		7643642		0.6728		LPDF00000000		SRR1956114
Bp7061		MSMB0011		ubonensis		70		7172730		0.6749		LOXJ00000000		SRR1956345
Bp7404		MSMB1064WGS		ubonensis		73		7490882		0.6727		LPDC00000000		SRR1956111
Bp7406		MSMB1066WGS		ubonensis		73		7491279		0.6727		LPDE00000000		SRR1956113
Bp7420		MSMB1145WGS		ubonensis		73		7525686		0.6731		LPDR00000000		SRR1956126
Bp7582		MSMB2207WGS		ubonensis		78		7430893		0.6732		LPJF00000000		SRR1956234
Bp7704		MSMB1509WGS		ubonensis		78		6264832		0.6742		LPMX00000000		SRR1956335
Bp0462		RF23-BP81		ubonensis		79		7901966		0.6712		LOTH00000000		SRR1956357
Bp7490		MSMB1520WGS		ubonensis		79		6140356		0.6757		LPGC00000000		SRR1956085
Bp0471		RF23-BP90		ubonensis		80		7915943		0.6713		LOTJ00000000		SRR1956358
Bp7532		MSMB2107WGS		ubonensis		80		7168717		0.675		LPHM00000000		SRR1956189
Bp7400		MSMB1059WGS		ubonensis		81		7571304		0.6727		LPCY00000000		SRR1956107
Bp7405		MSMB1065WGS		ubonensis		81		7489518		0.6727		LPDD00000000		SRR1956112
Bp0400		RF23-BP19		ubonensis		83		8137655		0.6716		LOTE00000000		SRR1956355
Bp7548		MSMB2125WGS		ubonensis		83		7274432		0.6746		LPIC00000000		SRR1956205
Bp7712		MSMB2028WGS		ubonensis		83		7040008		0.674		LPNE00000000		SRR1956343
Bp0439		RF23-BP58		ubonensis		84		7917914		0.6713		LOTF00000000		SRR1956356
Bp0493		RF32-BP4		ubonensis		84		7727656		0.6725		LOTN00000000		SRR1956361
Bp0492		RF32-BP3		ubonensis		85		7924472		0.6721		LOTM00000000		SRR1956360
Bp6894		MSMB1138		ubonensis		85		7551680		0.672		LOVA00000000		SRR1956440
Bp7330		MSMB2009WGS		ubonensis		85		7075233		0.6755		LPBY00000000		SRR1956024
Bp7399		MSMB1058WGS		ubonensis		86		7642180		0.6728		LPCX00000000		SRR1956106
Bp0500		RF32-BP11		ubonensis		87		7751887		0.6718		LOTP00000000		SRR1956432
Bp7090		MSMB2045		ubonensis		88		7455372		0.6744		LOYG00000000		SRR1956484
Bp7463		MSMB1346WGS		ubonensis		88		7464972		0.6718		LPFE00000000		SRR1956061
Bp7631		MSMB609WGS		ubonensis		88		7281250		0.6742		LPKF00000000		SRR1956263
Bp7647		MSMB691WGS		ubonensis		88		7219934		0.6733		LPKU00000000		SRR1956278
Bp7650		MSMB705WGS		ubonensis		88		6649311		0.6714		LPKX00000000		SRR1956281
Bp0474		RF23-BP93		ubonensis		89		7777549		0.6724		LOTK00000000		SRR1956359
Bp7127		MSMB2060		ubonensis		89		7453840		0.6745		LOZG00000000		SRR1956494
Bp7136		MSMB1758		ubonensis		89		7359996		0.6726		LOZM00000000		SRR1956456
Bp7272		MSMB1592WGS		ubonensis		89		7693904		0.6732		LPAG00000000		SRR1955980
Bp7444		MSMB1225WGS		ubonensis		89		7424678		0.6717		LPEL00000000		SRR1956149
Bp7467		MSMB1472WGS		ubonensis		89		7104914		0.6748		LPFI00000000		SRR1956065
Bp7283		MSMB1607WGS		ubonensis		90		7103746		0.6748		LPAR00000000		SRR1955991
Bp6902		MSMB1182		ubonensis		91		7142002		0.6749		LOVI00000000		SRR1956445
Bp7070		MSMB2037		ubonensis		91		7455529		0.6744		LOXP00000000		SRR1956350
Bp7082		MSMB2044		ubonensis		91		7451621		0.6744		LOYA00000000		SRR1956483
Bp7279		MSMB1603WGS		ubonensis		91		7074633		0.6748		LPAN00000000		SRR1955987
Bp7569		MSMB2166WGS		ubonensis		91		7953385		0.6717		LPIW00000000		SRR1956225
Bp6905		MSMB1193		ubonensis		92		7416439		0.6747		LOVJ00000000		SRR1956446
Bp7128		MSMB2061		ubonensis		92		7621219		0.6722		LOZH00000000		SRR1956495
Bp7121		MSMB2054		ubonensis		93		7623645		0.6722		LOZC00000000		SRR1956490
Bp7297		MSMB1802WGS		ubonensis		93		7356912		0.6741		LPBE00000000		SRR1956004
Bp7438		MSMB1215WGS		ubonensis		93		7201827		0.6741		LPEF00000000		SRR1956143
Bp6906		MSMB1194		ubonensis		94		7189360		0.6743		LOVK00000000		SRR1956447
Bp6910		MSMB1185		ubonensis		94		7242744		0.6745		LOVN00000000		SRR1956478
Bp7332		MSMB2011WGS		ubonensis		94		7463833		0.6747		LPCA00000000		SRR1956026
Bp7668		MSMB761WGS		ubonensis		94		7117135		0.6748		LPLO00000000		SRR1956299
Bp7303		MSMB1810WGS		ubonensis		95		7836307		0.6694		LPBK00000000		SRR1956010
Bp7328		MSMB2007WGS		ubonensis		95		7139642		0.675		LPBW00000000		SRR1956022
Bp7678		MSMB792WGS		ubonensis		95		7108976		0.6751		LPLY00000000		SRR1956309
Bp7281		MSMB1605WGS		ubonensis		96		7179795		0.6745		LPAP00000000		SRR1955989
Bp7305		MSMB1812WGS		ubonensis		96		7190051		0.6742		LPBM00000000		SRR1956012
Bp7448		MSMB1273WGS		ubonensis		96		7373846		0.6739		LPEP00000000		SRR1956153
Bp7591		MSMB2151WGS		ubonensis		96		7115421		0.6745		LPJM00000000		SRR1956242
Bp7708		MSMB1635WGS		ubonensis		96		7577864		0.6725		LPNB00000000		SRR1956339
Bp7341		MSMB2024WGS		ubonensis		97		7130996		0.6748		LPCJ00000000		SRR1956035
Bp7440		MSMB1218WGS		ubonensis		97		7171878		0.6734		LPEH00000000		SRR1956145
Bp7562		MSMB2193WGS		ubonensis		97		7135563		0.6748		LPIP00000000		SRR1956218
Bp7567		MSMB2185WGS		ubonensis		98		7877465		0.6716		LPIU00000000		SRR1956223
Bp7300		MSMB1806WGS		ubonensis		99		7165276		0.6743		LPBH00000000		SRR1956007
Bp7480		MSMB1507WGS		ubonensis		99		7111857		0.6743		LPFS00000000		SRR1956075
Bp7546		MSMB2123WGS		ubonensis		99		7075616		0.6751		LPIA00000000		SRR1956203
Bp7568		MSMB2186WGS		ubonensis		99		7945164		0.6718		LPIV00000000		SRR1956224
Bp7659		MSMB742WGS		ubonensis		99		7279612		0.6737		LPLF00000000		SRR1956290
Bp7676		MSMB788WGS		ubonensis		99		7385010		0.6746		LPLW00000000		SRR1956307
Bp7122		MSMB2055		ubonensis		100		7617634		0.6722		LOZD00000000		SRR1956491
Bp7262		MSMB1565WGS		ubonensis		100		7527412		0.6734		LPAA00000000		SRR1955973
Bp7474		MSMB1490WGS		ubonensis		100		7196976		0.6743		LPFP00000000		SRR1956072
Bp7664		MSMB752WGS		ubonensis		100		7117928		0.6748		LPLK00000000		SRR1956295
Bp7677		MSMB791WGS		ubonensis		100		7105555		0.6751		LPLX00000000		SRR1956308
Bp7675		MSMB785WGS		ubonensis		101		7382534		0.6746		LPLV00000000		SRR1956306
Bp7078		MSMB2043		ubonensis		102		7466104		0.6744		LOXW00000000		SRR1956482
Bp7441		MSMB1219WGS		ubonensis		102		7161765		0.6749		LPEI00000000		SRR1956146
Bp7530		MSMB2105WGS		ubonensis		102		7267393		0.6743		LPHK00000000		SRR1956187
Bp7541		MSMB2118WGS		ubonensis		102		7170848		0.674		LPHV00000000		SRR1956198
Bp7652		MSMB720WGS		ubonensis		102		7135807		0.6745		LPKZ00000000		SRR1956283
Bp7133		MSMB1754		ubonensis		103		7602387		0.6729		LOZJ00000000		SRR1956454
Bp7472		MSMB1488WGS		ubonensis		103		7194770		0.6743		LPFN00000000		SRR1956070
Bp7661		MSMB747WGS		ubonensis		103		7118129		0.6748		LPLH00000000		SRR1956292
Bp6899		MSMB1164		ubonensis		104		7134027		0.675		LOVF00000000		SRR1956442
Bp7587		MSMB2181WGS		ubonensis		104		7408309		0.673		LPJJ00000000		SRR1956239
Bp0478		RF25-BP1		ubonensis		105		7629343		0.6718		LOTL00000000		SRR1956436
Bp7585		MSMB2180WGS		ubonensis		105		7410311		0.6729		LPJH00000000		SRR1956237
Bp7613		MSMB19WGS		ubonensis		105		7468364		0.6744		LPJP00000000		SRR1956245
Bp7655		MSMB728WGS		ubonensis		105		7154897		0.674		LPLC00000000		SRR1956286
Bp6892		MSMB867		ubonensis		106		7679321		0.6735		LOUY00000000		SRR1956394
Bp6907		MSMB1200		ubonensis		106		7677001		0.6706		LOVL00000000		SRR1956477
Bp7295		MSMB1800WGS		ubonensis		106		7176427		0.675		LPBC00000000		SRR1956002
Bp7412		MSMB1079WGS		ubonensis		106		7136757		0.6746		LPDJ00000000		SRR1956118
Bp7334		MSMB2013WGS		ubonensis		107		7160106		0.6747		LPCC00000000		SRR1956028
Bp7510		MSMB1809WGS		ubonensis		107		7300541		0.6693		LPGQ00000000		SRR1956167
Bp7592		MSMB2152WGS		ubonensis		107		7178212		0.6737		LPJN00000000		SRR1956243
Bp7649		MSMB702WGS		ubonensis		107		7530965		0.6734		LPKW00000000		SRR1956280
Bp7276		MSMB1600WGS		ubonensis		108		7711520		0.6719		LPAK00000000		SRR1955984
Bp7287		MSMB1637WGS		ubonensis		108		7041131		0.6754		LPAV00000000		SRR1955995
Bp7442		MSMB1220WGS		ubonensis		108		7586630		0.6728		LPEJ00000000		SRR1956147
Bp7539		MSMB2115WGS		ubonensis		108		6999051		0.6745		LPHT00000000		SRR1956196
Bp7560		MSMB2191WGS		ubonensis		108		7134817		0.675		LPIN00000000		SRR1956216
Bp7487		MSMB1517WGS		ubonensis		109		7190203		0.6745		LPFZ00000000		SRR1956082
Bp7489		MSMB1519WGS		ubonensis		109		7353079		0.6734		LPGB00000000		SRR1956084
Bp6896		MSMB1151		ubonensis		110		7652080		0.6718		LOVC00000000		SRR1956363
Bp7561		MSMB2192WGS		ubonensis		110		7137971		0.675		LPIO00000000		SRR1956217
Bp7711		MSMB2019WGS		ubonensis		110		7137936		0.675		LPND00000000		SRR1956342
Bp7115		MSMB2048		ubonensis		111		7865076		0.6717		LOYW00000000		SRR1956487
Bp7327		MSMB2006WGS		ubonensis		111		7534172		0.6739		LPBV00000000		SRR1956021
Bp7337		MSMB2018WGS		ubonensis		111		7402343		0.6733		LPCF00000000		SRR1956031
Bp7522		MSMB2085WGS		ubonensis		111		7167007		0.6743		LPHC00000000		SRR1956179
Bp7547		MSMB2124WGS		ubonensis		111		7405395		0.6726		LPIB00000000		SRR1956204
Bp7660		MSMB746WGS		ubonensis		111		7128063		0.6736		LPLG00000000		SRR1956291
Bp7662		MSMB748WGS		ubonensis		111		7277790		0.6735		LPLI00000000		SRR1956293
Bp7669		MSMB764WGS		ubonensis		111		7245003		0.6734		LPLP00000000		SRR1956300
Bp0495		RF32-BP6		ubonensis		112		7702364		0.6725		LOTO00000000		SRR1956090
Bp7336		MSMB2016WGS		ubonensis		112		7556711		0.6727		LPCE00000000		SRR1956030
Bp7504		MSMB1628WGS		ubonensis		112		7770579		0.6704		LPGL00000000		SRR1956162
Bp1480		INT1-BP31		ubonensis		114		7661898		0.6717		LOTS00000000		SRR1956437
Bp1607		INT1-BP158		ubonensis		114		7649860		0.6717		LOTT00000000		SRR1956438
Bp7116		MSMB2049		ubonensis		114		7860835		0.6717		LOYX00000000		SRR1956488
Bp7117		MSMB2050		ubonensis		114		7862277		0.6717		LOYY00000000		SRR1956489
Bp7289		MSMB1639WGS		ubonensis		114		7930497		0.6678		LPAX00000000		SRR1955997
Bp7414		MSMB1081WGS		ubonensis		114		7249815		0.6731		LPDL00000000		SRR1956120
Bp7473		MSMB1489WGS		ubonensis		114		7527022		0.6734		LPFO00000000		SRR1956071
Bp7501		MSMB1561WGS		ubonensis		114		7444940		0.6747		LPGI00000000		SRR1956159
Bp7586		MSMB2179WGS		ubonensis		114		7087196		0.6742		LPJI00000000		SRR1956238
Bp7589		MSMB2205WGS		ubonensis		114		7753691		0.6704		LPJL00000000		SRR1956241
Bp7648		MSMB696WGS		ubonensis		114		7528833		0.6734		LPKV00000000		SRR1956279
Bp7488		MSMB1518WGS		ubonensis		115		7627601		0.6721		LPGA00000000		SRR1956083
Bp7505		MSMB1629WGS		ubonensis		115		7775214		0.6704		LPGM00000000		SRR1956163
Bp7284		MSMB1623WGS		ubonensis		116		7555011		0.6727		LPAS00000000		SRR1955992
Bp7415		MSMB1082WGS		ubonensis		116		7385004		0.6728		LPDM00000000		SRR1956121
Bp7570		MSMB2167WGS		ubonensis		116		7866739		0.6717		LPIX00000000		SRR1956226
Bp7073		MSMB0827		ubonensis		117		7477825		0.672		LOXR00000000		SRR1956481
Bp7340		MSMB2022WGS		ubonensis		117		7181324		0.6738		LPCI00000000		SRR1956034
Bp7439		MSMB1216WGS		ubonensis		117		7343609		0.6734		LPEG00000000		SRR1956144
Bp7558		MSMB2189WGS		ubonensis		117		7553079		0.6727		LPIL00000000		SRR1956214
Bp7443		MSMB1221WGS		ubonensis		118		7609243		0.6711		LPEK00000000		SRR1956148
Bp7268		MSMB1585WGS		ubonensis		119		8036786		0.6701		LPAD00000000		SRR1955976
Bp7460		MSMB1342WGS		ubonensis		119		7343127		0.6723		LPFB00000000		SRR1956058
Bp7264		MSMB1568WGS		ubonensis		120		7622884		0.6721		LPAB00000000		SRR1955974
Bp7461		MSMB1343WGS		ubonensis		120		7207745		0.6749		LPFC00000000		SRR1956059
Bp7436		MSMB1212WGS		ubonensis		121		7634901		0.6722		LPED00000000		SRR1956141
Bp7410		MSMB1070WGS		ubonensis		122		7328837		0.6731		LPDH00000000		SRR1956116
Bp1723		INT1-BP274		ubonensis		123		7646132		0.6717		LOTW00000000		SRR1956439
Bp6917		ABCPW-28		ubonensis		123		7922452		0.6721		LOVU00000000		SRR1956451
Bp7299		MSMB1804WGS		ubonensis		124		7865918		0.6702		LPBG00000000		SRR1956006
Bp7419		MSMB1140WGS		ubonensis		124		7661083		0.6733		LPDQ00000000		SRR1956125
Bp7450		MSMB1304WGS		ubonensis		124		7379158		0.6724		LPER00000000		SRR1956048
Bp7481		MSMB1508WGS		ubonensis		124		7619080		0.6721		LPFT00000000		SRR1956076
Bp7285		MSMB1627WGS		ubonensis		125		7780321		0.6704		LPAT00000000		SRR1955993
Bp7529		MSMB2104WGS		ubonensis		126		7379988		0.6726		LPHJ00000000		SRR1956186
Bp7701		MSMB1466WGS		ubonensis		126		7855315		0.6716		LPMV00000000		SRR1956332
Bp7050		MSMB112		ubonensis		128		7354458		0.6728		LOXH00000000		SRR1956091
Bp7577		MSMB2159WGS		ubonensis		128		7512345		0.672		LPJB00000000		SRR1956230
Bp7674		MSMB782WGS		ubonensis		128		7255291		0.6737		LPLU00000000		SRR1956305
Bp7535		MSMB2110WGS		ubonensis		129		7194324		0.6736		LPHP00000000		SRR1956192
Bp7409		MSMB1069WGS		ubonensis		130		7495745		0.6727		LPDG00000000		SRR1956115
Bp7536		MSMB2111WGS		ubonensis		130		7450821		0.6718		LPHQ00000000		SRR1956193
Bp7293		MSMB1795WGS		ubonensis		131		7921525		0.6685		LPBA00000000		SRR1956000
Bp7559		MSMB2190WGS		ubonensis		131		7562967		0.6727		LPIM00000000		SRR1956215
Bp6900		MSMB1166		ubonensis		132		7203018		0.6742		LOVG00000000		SRR1956443
Bp7274		MSMB1598WGS		ubonensis		132		7887677		0.6708		LPAI00000000		SRR1955982
Bp6895		MSMB1146		ubonensis		133		7568194		0.6726		LOVB00000000		SRR1956362
Bp6912		MSMB1199		ubonensis		133		7544630		0.6718		LOVP00000000		SRR1956479
Bp7277		MSMB1601WGS		ubonensis		133		7583350		0.6734		LPAL00000000		SRR1955985
Bp7557		MSMB2188WGS		ubonensis		133		7655601		0.6722		LPIK00000000		SRR1956213
Bp6914		MSMB1191		ubonensis		134		7585133		0.6697		LOVR00000000		SRR1956450
Bp6901		MSMB1175		ubonensis		135		7621479		0.6716		LOVH00000000		SRR1956444
Bp7556		MSMB2187WGS		ubonensis		135		7827730		0.6722		LPIJ00000000		SRR1956212
Bp7273		MSMB1596WGS		ubonensis		136		7598014		0.6729		LPAH00000000		SRR1955981
Bp7302		MSMB1808WGS		ubonensis		136		8298011		0.668		LPBJ00000000		SRR1956009
Bp7429		MSMB1178WGS		ubonensis		137		7620256		0.6717		LPDY00000000		SRR1956134
Bp7088		MSMB1172		ubonensis		138		7946030		0.6712		LOYE00000000		SRR1956452
Bp7446		MSMB1264WGS		ubonensis		138		7603877		0.6729		LPEN00000000		SRR1956151
Bp7509		MSMB1805WGS		ubonensis		138		7970781		0.6699		LPGP00000000		SRR1956166
Bp7563		MSMB2163WGS		ubonensis		139		7719817		0.6711		LPIQ00000000		SRR1956219
Bp7531		MSMB2106WGS		ubonensis		140		7528485		0.672		LPHL00000000		SRR1956188
Bp7710		MSMB1941WGS		ubonensis		140		7831611		0.6722		LPNC00000000		SRR1956341
Bp6898		MSMB1160		ubonensis		141		7727432		0.6706		LOVE00000000		SRR1956441
Bp7271		MSMB1591WGS		ubonensis		141		7270958		0.6737		LPAF00000000		SRR1955979
Bp7310		MSMB1832WGS		ubonensis		141		7882642		0.6704		LPBR00000000		SRR1956017
Bp7100		MSMB1823		ubonensis		142		7856923		0.6704		LOYM00000000		SRR1956453
Bp7333		MSMB2012WGS		ubonensis		142		7527168		0.6733		LPCB00000000		SRR1956027
Bp7114		MSMB2047		ubonensis		143		8247845		0.6688		LOYV00000000		SRR1956486
Bp7125		MSMB2058		ubonensis		143		8247058		0.6688		LOZE00000000		SRR1956492
Bp7545		MSMB2122WGS		ubonensis		144		8035184		0.6701		LPHZ00000000		SRR1956202
Bp7564		MSMB2162WGS		ubonensis		144		7716110		0.6711		LPIR00000000		SRR1956220
Bp7423		MSMB1162WGS		ubonensis		145		7428937		0.6721		LPDS00000000		SRR1956128
Bp6897		MSMB1158		ubonensis		146		7552772		0.6714		LOVD00000000		SRR1956364
Bp7342		MSMB2026WGS		ubonensis		147		7137697		0.6746		LPCK00000000		SRR1956036
Bp7092		MSMB2046		ubonensis		150		8243343		0.6688		LOYI00000000		SRR1956485
Bp7126		MSMB2059		ubonensis		150		8249686		0.6688		LOZF00000000		SRR1956493
Bp7502		MSMB1562WGS		ubonensis		151		7369080		0.6737		LPGJ00000000		SRR1956160
Bp7540		MSMB2116WGS		ubonensis		152		7279961		0.6739		LPHU00000000		SRR1956197
Bp7135		MSMB1757		ubonensis		154		7710046		0.6706		LOZL00000000		SRR1956455
Bp7486		MSMB1516WGS		ubonensis		154		7621025		0.6712		LPFY00000000		SRR1956081
Bp7301		MSMB1807WGS		ubonensis		155		7437735		0.6721		LPBI00000000		SRR1956008
Bp7425		MSMB1171WGS		ubonensis		155		7981323		0.6695		LPDU00000000		SRR1956130
Bp7417		MSMB1137WGS		ubonensis		156		7726651		0.6686		LPDO00000000		SRR1956123
Bp7418		MSMB1139WGS		ubonensis		156		8001939		0.6708		LPDP00000000		SRR1956124
Bp7706		MSMB1540WGS		ubonensis		157		7499811		0.672		LPMZ00000000		SRR1956337
Bp7427		MSMB1174WGS		ubonensis		159		8207209		0.671		LPDW00000000		SRR1956132
Bp7304		MSMB1811WGS		ubonensis		160		7751136		0.6705		LPBL00000000		SRR1956011
Bp7426		MSMB1173WGS		ubonensis		162		8023275		0.6701		LPDV00000000		SRR1956131
Bp7431		MSMB1183WGS		ubonensis		163		7508720		0.6714		LPEA00000000		SRR1956136
Bp7435		MSMB1206WGS		ubonensis		164		7971672		0.6692		LPEC00000000		SRR1956140
Bp7462		MSMB1345WGS		ubonensis		164		7410058		0.6713		LPFD00000000		SRR1956060
Bp7524		MSMB2092WGS		ubonensis		164		7913134		0.6693		LPHE00000000		SRR1956181
Bp7534		MSMB2109WGS		ubonensis		165		7702671		0.672		LPHO00000000		SRR1956191
Bp7468		MSMB1473WGS		ubonensis		166		7577444		0.6707		LPFJ00000000		SRR1956066
Bp7525		MSMB2093WGS		ubonensis		166		7912169		0.6693		LPHF00000000		SRR1956182
Bp7291		MSMB1791WGS		ubonensis		169		8027126		0.6701		LPAY00000000		SRR1955998
Bp7275		MSMB1599WGS		ubonensis		170		8088811		0.6681		LPAJ00000000		SRR1955983
Bp7331		MSMB2010WGS		ubonensis		171		7499244		0.6719		LPBZ00000000		SRR1956025
Bp7286		MSMB1633WGS		ubonensis		172		7421390		0.672		LPAU00000000		SRR1955994
Bp7688		MSMB818WGS		ubonensis		172		7669299		0.6702		LPMI00000000		SRR1956319
Bp7269		MSMB1586WGS		ubonensis		173		7977365		0.6702		LPAE00000000		SRR1955977
Bp7672		MSMB778WGS		ubonensis		175		7993207		0.6678		LPLS00000000		SRR1956303
Bp7503		MSMB1608WGS		ubonensis		176		8125941		0.6684		LPGK00000000		SRR1956161
Bp7538		MSMB2114WGS		ubonensis		179		7950407		0.6694		LPHS00000000		SRR1956195
Bp6911		MSMB1186		ubonensis		180		7682504		0.6705		LOVO00000000		SRR1956448
Bp7428		MSMB1176WGS		ubonensis		184		8275745		0.6678		LPDX00000000		SRR1956133
Bp7294		MSMB1797WGS		ubonensis		185		7477257		0.672		LPBB00000000		SRR1956001
Bp7296		MSMB1801WGS		ubonensis		185		7514562		0.6727		LPBD00000000		SRR1956003
Bp7544		MSMB2121WGS		ubonensis		185		7460476		0.6716		LPHY00000000		SRR1956201
Bp7146		MSMB1969		ubonensis		186		7740673		0.6698		LOZW00000000		SRR1956457
Bp7338		MSMB2020WGS		ubonensis		186		7415687		0.6721		LPCG00000000		SRR1956032
Bp7494		MSMB1530WGS		ubonensis		193		7506138		0.6717		LPGE00000000		SRR1956155
Bp7506		MSMB1636WGS		ubonensis		197		7832884		0.6695		LPGN00000000		SRR1956164
Bp7433		MSMB1188WGS		ubonensis		200		7659419		0.6707		LPEB00000000		SRR1956138
Bp7335		MSMB2014WGS		ubonensis		204		7931973		0.6711		LPCD00000000		SRR1956029
Bp7527		MSMB2098WGS		ubonensis		210		7532982		0.6714		LPHH00000000		SRR1956184
Bp7689		MSMB822WGS		ubonensis		215		7840471		0.6701		LPMJ00000000		SRR1956320
Bp7306		MSMB1817WGS		ubonensis		223		7471303		0.6712		LPBN00000000		SRR1956013
Bp7537		MSMB2112WGS		ubonensis		223		7638422		0.6703		LPHR00000000		SRR1956194
Bp7298		MSMB1803WGS		ubonensis		227		8057429		0.6706		LPBF00000000		SRR1956005
Bp7500		MSMB1559WGS		ubonensis		243		7564192		0.6699		LPGH00000000		SRR1956158
Bp7430		MSMB1181WGS		ubonensis		244		7718903		0.6702		LPDZ00000000		SRR1956135
Bp7523		MSMB2087WGS		ubonensis		258		8151689		0.6659		LPHD00000000		SRR1956180
Bp6913		MSMB1190		ubonensis		287		7869073		0.6689		LOVQ00000000		SRR1956449
Bp7065		MSMB2036		ubonensis		329		8367360		0.6671		LOXM00000000		SRR1956349
Bp7691		MSMB834WGS		ubonensis		336		7684074		0.6722		LPML00000000		SRR1956322
Bp7542		MSMB2119WGS		ubonensis		377		7979641		0.6709		LPHW00000000		SRR1956199
Bp7543		MSMB2120WGS		ubonensis		390		7851426		0.6707		LPHX00000000		SRR1956200
Bp7345		AU1233		vietnamiensis		2		6835061		0.6669		CP013433 , CP013434		SRR1956465
Bp7021		FL-2-3-30-S1-D0		vietnamiensis		3		6815241		0.6717		CP013393, CP013394, CP013395		SRR1956460
Bp7353		HI2297		vietnamiensis		3		6764528		0.6667		CP013439, CP013440, CP013441		SRR1956039
Bp7630		MSMB608WGS		vietnamiensis		4		6891707		0.6694		CP013453, CP013454, CP013455, CP013456		SRR1956262
Bp7019		FL-2-3-10-S1-D7		vietnamiensis		51		6708517		0.6736		LOWK00000000		SRR1956367
Bp7020		FL-2-3-10-S3-D0		vietnamiensis		64		6693522		0.6736		LOWL00000000		SRR1956459
Bp6993		AZ-3-1-30-S1-D7		vietnamiensis		68		6594542		0.673		LOVV00000000		SRR1956092
Bp7023		FL-2-5-10-S1-D0		vietnamiensis		68		6543164		0.6725		LOWN00000000		SRR1956369
Bp7017		FL-2-2-30-S1-D0		vietnamiensis		77		6809400		0.6727		LOWI00000000		SRR1956366
Bp7024		FL-2-5-30-S1-D0		vietnamiensis		77		6823232		0.671		LOWO00000000		SRR1956370
Bp7027		FL-5-2-10-S1-D0		vietnamiensis		77		6712461		0.6718		LOWR00000000		SRR1956461
Bp7042		FL-7-4-30-S3-D0		vietnamiensis		81		6521115		0.6733		LOXD00000000		SRR1956463
Bp7044		FL-7-5-30-S2-D0		vietnamiensis		81		6648683		0.6748		LOXE00000000		SRR1956378
Bp7038		FL-7-2-10-S2-D0		vietnamiensis		84		6520894		0.6733		LOWZ00000000		SRR1956374
Bp7022		FL-2-4-30-S1-D0		vietnamiensis		88		6949322		0.6724		LOWM00000000		SRR1956368
Bp7040		FL-7-4-10-S1-D0		vietnamiensis		88		6520988		0.6733		LOXB00000000		SRR1956376
Bp7026		FL-5-1-10-S1-D0		vietnamiensis		89		6865477		0.6727		LOWQ00000000		SRR1956371
Bp7039		FL-7-3-30-S2-D0		vietnamiensis		91		6521874		0.6733		LOXA00000000		SRR1956375
Bp7132		BAA-248		vietnamiensis		91		6867887		0.669		LOZI00000000		SRR1956354
Bp7041		FL-7-4-30-S2-D0		vietnamiensis		94		6869375		0.6707		LOXC00000000		SRR1956377
Bp7356		HI3908		vietnamiensis		94		6267375		0.6666		LPCU00000000		SRR1956474
Bp7029		FL-5-2-10-S2-D0		vietnamiensis		98		6710020		0.6718		LOWT00000000		SRR1956372
Bp7015		FL-2-1-10-S1-D0		vietnamiensis		99		6715243		0.6722		LOWG00000000		SRR1956458
Bp7350		AU25340		vietnamiensis		99		7017870		0.6687		LPCP00000000		SRR1956469
Bp7352		HI2221		vietnamiensis		99		6861005		0.669		LPCR00000000		SRR1956471
Bp7036		FL-7-1-10-S1-D0		vietnamiensis		101		6947154		0.6697		LOWX00000000		SRR1956373
Bp7349		AU25004		vietnamiensis		105		6883433		0.6695		LPCO00000000		SRR1956468
Bp7013		FL-1-2-10-S1-D0		vietnamiensis		107		6717763		0.6735		LOWF00000000		SRR1956095
Bp7348		AU21726		vietnamiensis		108		7052954		0.6697		LPCN00000000		SRR1956467
Bp7028		FL-5-2-10-S1-D0		vietnamiensis		117		6826472		0.6699		LOWR00000000		SRR1956462
Bp6999		LA-6-3-30-S1-D2		vietnamiensis		119		6659961		0.6743		LOVZ00000000		SRR1956094
Bp7016		FL-2-2-10-S1-D0		vietnamiensis		129		6730926		0.6731		LOWH00000000		SRR1956096
Bp6998		LA-5-5-30-S1-D2		vietnamiensis		147		7058922		0.6696		LOVY00000000		SRR1956093
Bp7346		AU15829		vietnamiensis		153		7391535		0.6672		LPCM00000000		SRR1956038
Bp7357		PC082		vietnamiensis		155		7307902		0.668		LPCV00000000		SRR1956475
Bp7354		HI3392		vietnamiensis		196		7618768		0.664		LPCS00000000		SRR1956472
Bp7351		AU26564		vietnamiensis		308		6911902		0.668		LPCQ00000000		SRR1956470
Bp0619		RF49-BP2		pseudomallei		379		7055145		0.6819		LWWF00000000		SRR2975566
Bp4028		NAU14A-2		pseudomallei		129		7126356		0.6816		LWYY00000000		SRR2975636
Bp6596		MSHR3974		pseudomallei		198		7169308		0.6812		LXCK00000000		SRR2975718
Bp6502		MSHR0295		pseudomallei		415		7211258		0.6817		LXBW00000000		SRR2975704
Bp1864		INT2-BP127		pseudomallei		154		7148553		0.6816		LWXG00000000		SRR2975593
Bp0103		4187a		pseudomallei		420		7111185		0.6815		LWVR00000000		SRR2975552
Bp4018		NAU2B-9		pseudomallei		106		7134690		0.6816		LWYT00000000		SRR2975632
Bp4042		NAU14B-6		pseudomallei		104		7152680		0.6816		LWZH00000000		SRR2975645
Bp3850		Ubon-P19-Bp45		pseudomallei		134		7057947		0.6823		LWXX00000000		SRR2975610
Bp6787		MSHR5104		pseudomallei		281		6941908		0.6832		LXDG00000000		SRR2975740
Bp0051		2002721183		pseudomallei		234		7286622		0.6799		LWUU00000000		SRR2975529
Bp0123		3997a		pseudomallei		291		7173689		0.6813		LWVW00000000		SRR2975557
Bp1761		INT2-BP24		pseudomallei		365		7030163		0.6821		LWWZ00000000		SRR2975586
Bp6281		MSHR1879		pseudomallei		337		7124022		0.6814		LXAV00000000		SRR2975677
Bp6777		MSHR5086		pseudomallei		173		6953661		0.6831		LXDC00000000		SRR2975736
Bp4086		NAU22B-1		pseudomallei		133		7134901		0.6816		LWZU00000000		SRR2975655
Bp4125		NAU44A-9		pseudomallei		197		7254750		0.6808		LXAE00000000		SRR2975778
Bp0371		RF8-BP2		pseudomallei		147		7039805		0.6823		LWWB00000000		SRR2975562
Bp3671		RNS7-Bp6		pseudomallei		281		7050976		0.6823		LWXS00000000		SRR2975605
Bp3977		Ubon-P45-Bp25		pseudomallei		346		7057901		0.6825		LWYH00000000		SRR2975620
Bp4030		NAU14A-4		pseudomallei		145		7126137		0.6816		LWYZ00000000		SRR2975637
Bp0037		2002721785		pseudomallei		224		7167880		0.6811		LWUP00000000		SRR2975524
Bp6952		858d		pseudomallei		215		7222818		0.6805		LXDR00000000		SRR2975751
Bp3880		Ubon-P23-Bp05		pseudomallei		142		7056755		0.6823		LWXZ00000000		SRR2975612
Bp2001		INT2-BP264		pseudomallei		173		7140000		0.6816		LWXO00000000		SRR2975601
Bp6611		MSHR4504		pseudomallei		199		7222187		0.68		LXCP00000000		SRR2975723
Bp1870		INT2-BP133		pseudomallei		262		7122675		0.6816		LWXH00000000		SRR2975594
Bp0055		2002721786		pseudomallei		261		7017773		0.6823		LWUX00000000		SRR2975532
Bp0101		4175a		pseudomallei		168		7076414		0.6825		LWVP00000000		SRR2975550
Bp6981		3964b		pseudomallei		239		7074120		0.6822		LXEC00000000		SRR2975762
Bp3896		Ubon-P23-Bp21		pseudomallei		217		7052748		0.6827		LWYB00000000		SRR2975614
Bp0096		3943a		pseudomallei		242		7425509		0.678		LWVL00000000		SRR2975546
Bp4044		NAU14B-8		pseudomallei		86		7151784		0.6816		LWZI00000000		SRR2975646
Bp6781		MSHR5093		pseudomallei		146		6914736		0.683		LXDE00000000		SRR2975738
Bp1826		INT2-BP89		pseudomallei		140		7038742		0.6827		LWXC00000000		SRR2975589
Bp6504		MSHR0347		pseudomallei		350		7182339		0.6808		LXBX00000000		SRR2975705
Bp0091		4114a		pseudomallei		497		7239363		0.6801		LWVI00000000		SRR2975543
Bp6930		5598b		pseudomallei		364		6872805		0.68		LXDI00000000		SRR2975742
Bp4112		NAU35B-4		pseudomallei		152		7134479		0.6814		LXAB00000000		SRR2975774
Bp0074		3904b		pseudomallei		143		6993704		0.6826		LWVB00000000		SRR2975536
Bp1839		INT2-BP102		pseudomallei		473		7068730		0.6823		LWXE00000000		SRR2975591
Bp3913		Ubon-P23-Bp38		pseudomallei		143		7054206		0.6825		LWYC00000000		SRR2975615
Bp6595		MSHR3876		pseudomallei		146		7223350		0.6813		LXCJ00000000		SRR2975717
Bp0622		RF49-BP5		pseudomallei		245		7129984		0.682		LWWG00000000		SRR2975567
Bp6452		MSHR1685		pseudomallei		101		6962261		0.6804		LXBM00000000		SRR2975694
Bp6449		MSHR1682		pseudomallei		148		6941995		0.6807		LXBJ00000000		SRR2975691
Bp6468		MSHR3030		pseudomallei		111		6971902		0.6804		LXBQ00000000		SRR2975698
Bp4070		NAU21B-4		pseudomallei		150		7230213		0.6809		LWZP00000000		SRR2975772
Bp6982		3964c		pseudomallei		213		7089274		0.6821		LXED00000000		SRR2975763
Bp6593		MSHR3841		pseudomallei		137		7327833		0.6798		LXCI00000000		SRR2975716
Bp6352		MSHR0376		pseudomallei		150		7278482		0.6794		LXAZ00000000		SRR2975681
Bp3570		RNS3-Bp1		pseudomallei		229		7139599		0.6816		LWXR00000000		SRR2975604
Bp6963		979bii		pseudomallei		139		7064833		0.6824		LXDV00000000		SRR2975755
Bp6788		MSHR5105		pseudomallei		175		6908873		0.683		LXDH00000000		SRR2975741
Bp0814		RF63-BP1		pseudomallei		225		7024099		0.6826		LWWQ00000000		SRR2975577
Bp6336		GU-1909A		pseudomallei		413		7106845		0.6819		LXAY00000000		SRR2975680
Bp6950		858ai		pseudomallei		217		7177772		0.6804		LXDQ00000000		SRR2975750
Bp1270		RF85-BP37		pseudomallei		320		7055169		0.6824		LWWW00000000		SRR2975583
Bp1912		INT2-BP175		pseudomallei		188		7064687		0.6824		LWXI00000000		SRR2975595
Bp0106		4210a		pseudomallei		195		6994304		0.6831		LWVT00000000		SRR2975554
Bp6524		MSHR1079		pseudomallei		313		7249003		0.6802		LXBZ00000000		SRR2975707
Bp6987		4226b		pseudomallei		154		7068138		0.6825		LXEG00000000		SRR2975766
Bp1954		INT2-BP217		pseudomallei		120		7046741		0.6826		LWXL00000000		SRR2975598
Bp6980		3013c		pseudomallei		178		7059712		0.6821		LXEB00000000		SRR2975761
Bp4171		MSHR3042		pseudomallei		140		6962227		0.6805		LXAR00000000		SRR2975673
Bp6933		316a		pseudomallei		154		7067614		0.682		LXDK00000000		SRR2975744
Bp6763		NAU33A-4		pseudomallei		121		7128993		0.6816		LXDB00000000		SRR2975735
Bp0085		3913a		pseudomallei		198		7195084		0.681		LWVF00000000		SRR2975540
Bp0938		RF68-BP5		pseudomallei		240		7170039		0.682		LWWT00000000		SRR2975580
Bp1186		SBCT-RF80-BP1		pseudomallei		111		6778291		0.6816		LWWV00000000		SRR2975582
Bp0079		4032a		pseudomallei		144		7145726		0.6816		LWVD00000000		SRR2975538
Bp6560		MSHR0911		pseudomallei		171		7186461		0.6812		LXCE00000000		SRR2975712
Bp6355		MSHR0443		pseudomallei		143		7275165		0.6794		LXBB00000000		SRR2975683
Bp6618		MSHR4738		pseudomallei		286		7375015		0.6792		LXCV00000000		SRR2975729
Bp3996		MSHR0644		pseudomallei		260		7341988		0.6799		LWYL00000000		SRR2975624
Bp0064		2002721788		pseudomallei		229		6998463		0.6831		LWVA00000000		SRR2975535
Bp1775		INT2-BP38		pseudomallei		284		7154935		0.6814		LWXA00000000		SRR2975587
Bp4164		MSHR1290		pseudomallei		191		7192070		0.6812		LXAO00000000		SRR2975670
Bp0061		2002721772		pseudomallei		236		7193333		0.6804		LWUZ00000000		SRR2975534
Bp6599		MSHR4250		pseudomallei		132		7287796		0.6802		LXCM00000000		SRR2975720
Bp0708		NRF60-BP3		pseudomallei		225		7102644		0.6821		LWWM00000000		SRR2975573
Bp6615		MSHR4735		pseudomallei		181		7381425		0.6791		LXCS00000000		SRR2975726
Bp6597		MSHR3998		pseudomallei		132		7149883		0.6816		LXCL00000000		SRR2975719
Bp0815		RF63-BP2		pseudomallei		421		7138770		0.6813		LWWR00000000		SRR2975578
Bp6973		2374a		pseudomallei		139		6985983		0.6831		LXDX00000000		SRR2975757
Bp4058		NAU20B-8		pseudomallei		141		7129056		0.6816		LWZN00000000		SRR2975770
Bp4069		NAU21B-3		pseudomallei		148		7226981		0.681		LWZO00000000		SRR2975771
Bp0800		RF62-BP41		pseudomallei		119		7150414		0.6816		LWWP00000000		SRR2975576
Bp1355		RF87-BP2		pseudomallei		338		7180410		0.6808		LWWX00000000		SRR2975584
Bp4027		NAU14A-1		pseudomallei		131		7121979		0.6817		LWYX00000000		SRR2975768
Bp4079		NAU21B-13		pseudomallei		179		7061705		0.6822		LXGW00000000		SRR2975652
Bp1921		INT2-BP184		pseudomallei		245		7220511		0.6805		LWXJ00000000		SRR2975596
Bp0104		4191a		pseudomallei		178		7101034		0.682		LWVS00000000		SRR2975553
Bp6784		MSHR5100		pseudomallei		126		7049258		0.6826		LXDF00000000		SRR2975739
Bp4153		MSHR2053		pseudomallei		219		7164912		0.6818		LXAJ00000000		SRR2975779
Bp6445		MSHR1678		pseudomallei		205		6962697		0.6805		LXBH00000000		SRR2975689
Bp6472		MSHR3106		pseudomallei		105		6848068		0.6802		LXBR00000000		SRR2975699
Bp6975		2381a		pseudomallei		145		7119914		0.6817		LXDZ00000000		SRR2975759
Bp6542		MSHR0120		pseudomallei		316		7047795		0.6819		LXCB00000000		SRR2975709
Bp4169		MSHR1821		pseudomallei		121		6962806		0.6805		LXAQ00000000		SRR2975672
Bp4017		NAU2B-8		pseudomallei		130		7134421		0.6816		LWYS00000000		SRR2975631
Bp6714		DW7		pseudomallei		226		7119302		0.6817		LXDA00000000		SRR2975734
Bp4015		NAU2B-6		pseudomallei		95		7151313		0.6816		LWYR00000000		SRR2975630
Bp1951		INT2-BP214		pseudomallei		203		7002221		0.6826		LWXK00000000		SRR2975597
Bp6974		2374b		pseudomallei		134		7045637		0.6825		LXDY00000000		SRR2975758
Bp0701		NRF57-BP64		pseudomallei		151		7129682		0.682		LWWK00000000		SRR2975571
Bp3999		MSHR0776		pseudomallei		409		7389343		0.6789		LWYN00000000		SRR2975626
Bp6937		402a		pseudomallei		232		7038958		0.6824		LXDM00000000		SRR2975746
Bp6331		GU-2143A		pseudomallei		265		7159100		0.6816		LXAX00000000		SRR2975679
Bp6473		MSHR3107		pseudomallei		484		6953715		0.6808		LXBS00000000		SRR2975700
Bp6616		MSHR4736		pseudomallei		174		7374894		0.679		LXCT00000000		SRR2975727
Bp6465		MSHR2845		pseudomallei		128		7270476		0.6794		LXBO00000000		SRR2975696
Bp4100		NAU33A-5		pseudomallei		351		7072730		0.6815		LXGX00000000		SRR2975657
Bp0107		3944b		pseudomallei		155		7106714		0.681		LWVU00000000		SRR2975555
Bp0089		4112a		pseudomallei		162		7077315		0.682		LWVH00000000		SRR2975542
Bp4035		NAU14A-10		pseudomallei		122		7123487		0.6816		LWZC00000000		SRR2975640
Bp0624		RF49-BP7		pseudomallei		406		7059125		0.6822		LWWH00000000		SRR2975568
Bp0040		2002721738		pseudomallei		264		7028255		0.6818		LWUQ00000000		SRR2975525
Bp6954		942a		pseudomallei		233		7019572		0.6829		LXDS00000000		SRR2975752
Bp0969		NRF77-BP3		pseudomallei		269		7000179		0.6831		LWWU00000000		SRR2975581
Bp4166		MSHR1418		pseudomallei		120		6965544		0.6805		LXAP00000000		SRR2975671
Bp3925		Ubon-P44-Bp10		pseudomallei		178		7199109		0.6808		LWYD00000000		SRR2975616
Bp0097		4263b		pseudomallei		388		7061894		0.6823		LWVM00000000		SRR2975547
Bp4140		MSHR0073		pseudomallei		158		7216822		0.6811		LXAG00000000		SRR2975663
Bp6444		MSHR1677		pseudomallei		211		6967864		0.6805		LXBG00000000		SRR2975688
Bp4115		NAU35B-7		pseudomallei		443		7666069		0.6763		LXGY00000000		SRR2975775
Bp6438		MSHR1672		pseudomallei		274		6962296		0.6805		LXBE00000000		SRR2975686
Bp4092		NAU24B-3		pseudomallei		90		7152639		0.6816		LWZV00000000		SRR2975656
Bp0102		4179a		pseudomallei		158		7071679		0.6821		LWVQ00000000		SRR2975551
Bp6932		5598ci		pseudomallei		150		7110886		0.6816		LXDJ00000000		SRR2975743
Bp4014		NAU2B-5		pseudomallei		86		7151140		0.6816		LWYQ00000000		SRR2975629
Bp3926		Ubon-P44-Bp11		pseudomallei		160		7198123		0.6808		LWYE00000000		SRR2975617
Bp1978		INT2-BP241		pseudomallei		169		7119425		0.6816		LWXN00000000		SRR2975600
Bp6988		4226c		pseudomallei		167		7069661		0.6825		LXEH00000000		SRR2975767
Bp4122		NAU44A-6		pseudomallei		132		7214188		0.6808		LXAD00000000		SRR2975777
Bp4055		NAU20B-5		pseudomallei		88		7152466		0.6816		LWZM00000000		SRR2975769
Bp6949		577d		pseudomallei		445		7150339		0.6821		LXDP00000000		SRR2975749
Bp3995		MSHR0487		pseudomallei		150		7245728		0.6795		LWYK00000000		SRR2975623
Bp4073		NAU21B-7		pseudomallei		143		7262036		0.681		LWZQ00000000		SRR2975650
Bp4046		NAU14B-10		pseudomallei		147		7129355		0.6816		LWZK00000000		SRR2975648
Bp0659		NRF57-BP22		pseudomallei		169		7123830		0.682		LWWI00000000		SRR2975569
Bp2235		INT4-BP18		pseudomallei		266		7057882		0.6824		LWXP00000000		SRR2975602
Bp6630		MSHR4750		pseudomallei		187		7375271		0.6791		LXCX00000000		SRR2975731
Bp0347		RF6-BP26		pseudomallei		136		7099999		0.6823		LWWA00000000		SRR2975561
Bp4172		MSHR1300		pseudomallei		222		7397275		0.6785		LXAS00000000		SRR2975674
Bp0709		NRF60-BP4		pseudomallei		147		7080160		0.682		LWWN00000000		SRR2975574
Bp6644		MSHR1141		pseudomallei		173		7175520		0.6817		LXCY00000000		SRR2975732
Bp0607		RF44-BP52		pseudomallei		171		7048222		0.6819		LWWE00000000		SRR2975565
Bp4163		MSHR1286		pseudomallei		179		7220797		0.6807		LXAN00000000		SRR2975669
Bp6486		MSHR0200		pseudomallei		224		7222882		0.6809		LXBU00000000		SRR2975702
Bp6962		979bi		pseudomallei		306		7027403		0.6825		LXDU00000000		SRR2975754
Bp4052		NAU20B-2		pseudomallei		186		7134199		0.6816		LWZL00000000		SRR2975649
Bp4162		MSHR1218		pseudomallei		134		7046045		0.6807		LXAM00000000		SRR2975668
Bp0088		4108a		pseudomallei		155		7114230		0.6818		LWVG00000000		SRR2975541
Bp6708		DW10		pseudomallei		287		7129495		0.6815		LXCZ00000000		SRR2975733
Bp6964		984a		pseudomallei		149		7039619		0.6826		LXDW00000000		SRR2975756
Bp4085		NAU22A-5		pseudomallei		186		7407503		0.6787		LWZT00000000		SRR2975654
Bp6453		MSHR1688		pseudomallei		130		6964356		0.6804		LXBN00000000		SRR2975695
Bp4139		MSHR0099		pseudomallei		174		7215074		0.6812		LXAF00000000		SRR2975662
Bp6983		3964d		pseudomallei		294		7082345		0.6822		LXEE00000000		SRR2975764
Bp6629		MSHR4749		pseudomallei		305		7366098		0.6792		LXCW00000000		SRR2975730
Bp4033		NAU14A-8		pseudomallei		174		7128819		0.6816		LWZB00000000		SRR2975639
Bp6536		PHLS-9		pseudomallei		192		7091917		0.6817		LXCA00000000		SRR2975708
Bp4161		MSHR1048		pseudomallei		154		7053831		0.6811		LXAL00000000		SRR2975667
Bp3895		Ubon-P23-Bp20		pseudomallei		131		7055712		0.6825		LWYA00000000		SRR2975613
Bp3994		MSHR0730		pseudomallei		110		7238544		0.6806		LWYJ00000000		SRR2975622
Bp3816		Ubon-P19-Bp11		pseudomallei		137		7059865		0.6823		LWXU00000000		SRR2975607
Bp4020		NAU2B-11		pseudomallei		90		7150533		0.6816		LWYU00000000		SRR2975633
Bp6451		MSHR1684		pseudomallei		106		6926363		0.6803		LXBL00000000		SRR2975693
Bp6960		975d		pseudomallei		279		7056648		0.6823		LXDT00000000		SRR2975753
Bp0099		4169d		pseudomallei		155		7072223		0.6821		LWVO00000000		SRR2975549
Bp4108		NAU35A-4		pseudomallei		95		7152359		0.6816		LWZY00000000		SRR2975660
Bp0755		RF61-BP2		pseudomallei		240		6975464		0.6828		LWWO00000000		SRR2975575
Bp4158		MSHR0663		pseudomallei		307		7761143		0.6755		LXAK00000000		SRR2975666
Bp0098		4166a		pseudomallei		146		7083477		0.6819		LWVN00000000		SRR2975548
Bp0095		4151a		pseudomallei		172		7097966		0.6823		LWVK00000000		SRR2975545
Bp6947		577ci		pseudomallei		177		7172366		0.6819		LXDN00000000		SRR2975747
Bp0922		RF67-BP1		pseudomallei		329		7026074		0.6825		LWWS00000000		SRR2975579
Bp4011		NAU2B-1		pseudomallei		130		7134688		0.6816		LWYP00000000		SRR2975628
Bp6579		MSHR2825		pseudomallei		141		7233088		0.681		LXCF00000000		SRR2975713
Bp4101		NAU33A-6		pseudomallei		176		7131104		0.6816		LWZW00000000		SRR2975658
Bp4111		NAU35B-3		pseudomallei		77		6866532		0.681		LXAA00000000		SRR2975773
Bp0374		RF8-BP5		pseudomallei		214		7004703		0.6822		LWWC00000000		SRR2975563
Bp4001		MSHR0503		pseudomallei		246		7252932		0.6805		LWYO00000000		SRR2975627
Bp6549		MSHR0296		pseudomallei		191		7098839		0.6814		LXCC00000000		SRR2975710
Bp3982		Ubon-P45-Bp30		pseudomallei		276		7078713		0.6823		LWYI00000000		SRR2975621
Bp4045		NAU14B-9		pseudomallei		118		6712794		0.6811		LWZJ00000000		SRR2975647
Bp6612		MSHR4637		pseudomallei		127		6966192		0.6804		LXCQ00000000		SRR2975724
Bp3687		RNS8-BP1		pseudomallei		373		7031288		0.6818		LWXT00000000		SRR2975606
Bp4118		NAU44A-2		pseudomallei		181		7213277		0.6809		LXAC00000000		SRR2975776
Bp6585		MSHR3499		pseudomallei		119		7230869		0.6815		LXCG00000000		SRR2975714
Bp6467		MSHR2849		pseudomallei		131		7270622		0.6794		LXBP00000000		SRR2975697
Bp6984		4095a		pseudomallei		247		7137425		0.6817		LXEF00000000		SRR2975765
Bp6610		MSHR4483		pseudomallei		123		7228508		0.6811		LXCO00000000		SRR2975722
Bp6436		MSHR1670		pseudomallei		103		6845597		0.6802		LXBD00000000		SRR2975685
Bp0704		NRF57-BP67		pseudomallei		183		7142110		0.6815		LWWL00000000		SRR2975572
Bp3949		Ubon-P44-Bp34		pseudomallei		148		7207684		0.6808		LWYG00000000		SRR2975619
Bp6779		MSHR5089		pseudomallei		146		6916205		0.683		LXDD00000000		SRR2975737
Bp0094		4147a		pseudomallei		165		7112970		0.6822		LWVJ00000000		SRR2975544
Bp4083		NAU22A-3		pseudomallei		184		7156100		0.6813		LWZS00000000		SRR2975653
Bp3839		Ubon-P19-Bp34		pseudomallei		136		7054140		0.6824		LWXW00000000		SRR2975609
Bp3862		Ubon-P19-Bp57		pseudomallei		128		7057247		0.6823		LWXY00000000		SRR2975611
Bp0053		2002721712		pseudomallei		414		6989096		0.6824		LWUV00000000		SRR2975530
Bp6605		MSHR4301		pseudomallei		182		7217509		0.6808		LXCN00000000		SRR2975721
Bp6443		MSHR1676		pseudomallei		212		6948678		0.6805		LXBF00000000		SRR2975687
Bp0054		2002721787		pseudomallei		270		7012906		0.6824		LWUW00000000		SRR2975531
Bp0078		4027a		pseudomallei		175		7224112		0.6807		LWVC00000000		SRR2975537
Bp1798		INT2-BP61		pseudomallei		476		7124473		0.6813		LWXB00000000		SRR2975588
Bp6589		MSHR3662		pseudomallei		346		7462636		0.6785		LXCH00000000		SRR2975715
Bp1842		INT2-BP105		pseudomallei		201		7059684		0.6824		LWXF00000000		SRR2975592
Bp6282		MSHR1888		pseudomallei		165		7289035		0.6797		LXAW00000000		SRR2975678
Bp0336		RF6-BP15		pseudomallei		262		7082304		0.6822		LWVZ00000000		SRR2975560
Bp4037		NAU14B-1		pseudomallei		125		7129200		0.6816		LWZD00000000		SRR2975641
Bp6948		577cii		pseudomallei		388		7152677		0.682		LXDO00000000		SRR2975748
Bp1837		INT2-BP100		pseudomallei		174		7142444		0.6816		LWXD00000000		SRR2975590
Bp6446		MSHR1679		pseudomallei		108		6967491		0.6804		LXBI00000000		SRR2975690
Bp6476		MSHR1289		pseudomallei		133		7211459		0.6812		LXBT00000000		SRR2975701
Bp6934		316c		pseudomallei		338		7055918		0.6821		LXDL00000000		SRR2975745
Bp0323		RF6-BP2		pseudomallei		212		7070686		0.6823		LWVY00000000		SRR2975559
Bp4077		NAU21B-11		pseudomallei		235		7191418		0.681		LWZR00000000		SRR2975651
Bp6976		2381c		pseudomallei		136		7060868		0.6823		LXEA00000000		SRR2975760
Bp4151		MSHR0800		pseudomallei		208		7137575		0.6814		LXAH00000000		SRR2975664
Bp4038		NAU14B-2		pseudomallei		138		7122517		0.6816		LWZE00000000		SRR2975642
Bp3499		319a		pseudomallei		371		7079492		0.6811		LWXQ00000000		SRR2975603
Bp3941		Ubon-P44-Bp26		pseudomallei		193		7184050		0.6807		LWYF00000000		SRR2975618
Bp6255		MSHR1088		pseudomallei		159		7088026		0.6817		LXAU00000000		SRR2975676
Bp6354		MSHR0391		pseudomallei		140		7271325		0.6794		LXBA00000000		SRR2975682
Bp6613		MSHR4638		pseudomallei		138		6940642		0.6804		LXCR00000000		SRR2975725
Bp0699		NRF57-BP62		pseudomallei		173		7133944		0.682		LWWJ00000000		SRR2975570
Bp4041		NAU14B-5		pseudomallei		135		7131640		0.6816		LWZG00000000		SRR2975644
Bp4026		NAU13B-1		pseudomallei		135		7286227		0.6806		LWYW00000000		SRR2975635
Bp6497		MSHR0232		pseudomallei		223		6975367		0.681		LXBV00000000		SRR2975703
Bp0082		4069a		pseudomallei		147		7073795		0.6815		LWVE00000000		SRR2975539
Bp0058		2002721789		pseudomallei		289		7055295		0.6825		LWUY00000000		SRR2975533
Bp5389		MSHR0087		pseudomallei		168		7077739		0.681		LXAT00000000		SRR2975675
Bp6617		MSHR4737		pseudomallei		325		7311038		0.6792		LXCU00000000		SRR2975728
Bp4152		MSHR0952		pseudomallei		209		7159701		0.6815		LXAI00000000		SRR2975665
Bp1749		INT2-BP12		pseudomallei		408		6999251		0.6833		LWWY00000000		SRR2975585
Bp3998		MSHR0465A		pseudomallei		229		7037481		0.683		LWYM00000000		SRR2975625
Bp0114		4228b		pseudomallei		199		7137032		0.6814		LWVV00000000		SRR2975556
Bp6514		MSHR0474		pseudomallei		151		7111468		0.682		LXBY00000000		SRR2975706
Bp0047		2002721741		pseudomallei		257		7099613		0.6819		LWUS00000000		SRR2975527
Bp1972		INT2-BP235		pseudomallei		185		7053187		0.6813		LWXM00000000		SRR2975599
Bp6555		MSHR0445A		pseudomallei		163		7275646		0.6801		LXCD00000000		SRR2975711
Bp6426		MSHR1660		pseudomallei		293		6835471		0.6813		LXBC00000000		SRR2975684
Bp4039		NAU14B-3		pseudomallei		142		7132499		0.6816		LWZF00000000		SRR2975643
Bp6450		MSHR1683		pseudomallei		101		6972238		0.6804		LXBK00000000		SRR2975692
Bp0537		RF43-BP22		pseudomallei		121		7128993		0.6816		LWWD00000000		SRR2975564
Bp4021		NAU2B-12		pseudomallei		137		7139037		0.6816		LWYV00000000		SRR2975634
Bp4031		NAU14A-5		pseudomallei		97		7157963		0.6816		LWZA00000000		SRR2975638
Bp4106		NAU35A-2		pseudomallei		92		7120487		0.6816		LWZX00000000		SRR2975659
Bp4110		NAU35B-2		pseudomallei		237		7114969		0.6818		LWZZ00000000		SRR2975661
Bp0245		RF4-BP80		pseudomallei		398		7192218		0.6821		LWVX00000000		SRR2975558
Bp0046		2002721784		pseudomallei		321		7107322		0.6817		LWUR00000000		SRR2975526
Bp3830		Ubon-P19-Bp25		pseudomallei		146		7057390		0.6824		LWXV00000000		SRR2975608
Bp0049		2002721740		pseudomallei		301		7092653		0.6819		LWUT00000000		SRR2975528
