# Supplementary material for: The Effects of Signal Erosion and Core Genome Reduction on the Identification of Diagnostic Markers
Source: mBio. 2016 Sep 20;7(5):e00846-16. doi: 10.1128/mBio.00846-16 (PMC5030356; doi:10.1128/mBio.00846-16)
Supplement: Table S2 — Accession information for genomes screened in this study. [file mbo004162998st2.xlsx]

## Sheet: Sheet1
Supplemental Table 2. Accession informatino for genomes screened in this study
Reference genome	Primary Group	Accession Number(s)
Burkholderia_acidipaludis_NBRC_101816	Paraburkholderia	BAXZ00000000
Burkholderia_ambifaria_AMMD	Burkholderia	NC_008390.1	NC_008391.1	NC_008392.1	NC_008385.1
Burkholderia_ambifaria_IOP40-10	Burkholderia	NZ_ABLC00000000
Burkholderia_ambifaria_MC40-6	Burkholderia	NC_010551.1	NC_010552.1	NC_010553.1	NC_010557.1
Burkholderia_ambifaria_MEX-5	Burkholderia	NZ_ABLK00000000
Burkholderia_andropogonis_Ba3549	Paraburkholderia	AYSW00000000
Burkholderia_bannensis_NBRC_103871	Paraburkholderia	BAYA00000000
Burkholderia_bryophila_376MFSha3.1	Paraburkholderia	NZ_KB911000
Burkholderia_caledonica_NBRC_102488	Paraburkholderia	BAYE00000000
Burkholderia_caribensis_MBA4	Paraburkholderia	AXDD00000000
Burkholderia_cenocepacia_AU_1054	Burkholderia	NC_008060.1	NC_008061.1	NC_008062.1
Burkholderia_cenocepacia_BC7	Burkholderia	NZ_ALIZ00000000
Burkholderia_cenocepacia_H111	Burkholderia	NZ_CAFQ00000000
Burkholderia_cenocepacia_HI2424	Burkholderia	NC_008542.1	NC_008543.1	NC_008544.1	NC_008545.1
Burkholderia_cenocepacia_J2315	Burkholderia	NC_011000.1	NC_011001.1	NC_011002.1	NC_011003.1
Burkholderia_cenocepacia_K56-2Valvano	Burkholderia	NZ_ALJA00000000
Burkholderia_cenocepacia_KC-01	Burkholderia	AWOP00000000
Burkholderia_cenocepacia_MC0-3	Burkholderia	NC_010508.1	NC_010512.1	NC_010515.1
Burkholderia_cepacia_ATCC_25416	Burkholderia	AXBO00000000
Burkholderia_cepacia_Bu72	Burkholderia	AZHP00000000
Burkholderia_cepacia_GG4	Burkholderia	NC_018513.1	NC_018514.1
Burkholderia_dilworthii_WSM3556	Paraburkholderia	AWZT00000000
Burkholderia_dolosa_PC543	Burkholderia	AWRY00000000
Burkholderia_ferrariae_NBRC_106233	Paraburkholderia	BAYB00000000
Burkholderia_fungorum_NBRC_102489	Paraburkholderia	BAYC00000000
Burkholderia_ginsengisoli_NBRC_100965	Paraburkholderia	BBJF00000000
Burkholderia_gladioli_3848s-5_1	Burkholderia	AQOL00000000
Burkholderia_gladioli_BSR3	Burkholderia	NC_015381.1	NC_015376.1	NC_015382.1	NC_015377.1	NC_015378.1	NC_015383.1
Burkholderia_glathei_DSM_50014	Paraburkholderia	JFHC00000000
Burkholderia_glathei_LMG14190	Paraburkholderia	CCNS00000000
Burkholderia_glumae_3252-8_1	Burkholderia	AQOM00000000
Burkholderia_glumae_336gr-1	Burkholderia	AYPW00000000
Burkholderia_glumae_AU6208	Burkholderia	AMQT00000000
Burkholderia_glumae_BGR1	Burkholderia	NC_012724.2	NC_012721.2	NC_012725.2	NC_012720.2	NC_012723.1	NC_012718.1
Burkholderia_glumae_LMG_2196	Burkholderia	AMRF00000000
Burkholderia_graminis_C4D1M	Paraburkholderia	ABLD00000000
Burkholderia_grimmiae_R27	Paraburkholderia	JFHE00000000
Burkholderia_heleia_NBRC_101817	Paraburkholderia	BBJH00000000
Burkholderia_kururiensis_JCM_10599	Paraburkholderia	BAMQ00000000
Burkholderia_kururiensis_M130	Paraburkholderia	NZ_ANSK00000000
Burkholderia_lata	Burkholderia	NC_007510.1	NC_007511.1	NC_007509.1
Burkholderia_mallei_2000031281	Burkholderia	AWGQ00000000
Burkholderia_mallei_A188	Burkholderia	AWGR00000000
Burkholderia_mallei_A193	Burkholderia	AWGS00000000
Burkholderia_mallei_ATCC_23344	Burkholderia	NC_006348.1	NC_006349.2
Burkholderia_mallei_China_7	Burkholderia	AWGN00000000
Burkholderia_mallei_NCTC_10229	Burkholderia	NC_008836.1	NC_008835.1
Burkholderia_mallei_NCTC_10247	Burkholderia	NC_009080.1	NC_009079.1
Burkholderia_mallei_PRL-20	Burkholderia	NZ_AAZP00000000
Burkholderia_mallei_SAVP1	Burkholderia	NC_008785.1	NC_008784.1
Burkholderia_mallei_strain_11	Burkholderia	AWGP00000000
Burkholderia_mallei_strain_6	Burkholderia	AWGO00000000
Burkholderia_mimosarum_LMG_23256	Paraburkholderia	AXAN00000000
Burkholderia_mimosarum_STM_3621	Paraburkholderia	AXAO00000000
Burkholderia_multivorans_ATCC_17616	Burkholderia	NC_010804.1	NC_010805.1	NC_010801.1	NC_010802.1
Burkholderia_multivorans_ATCC_BAA-247	Burkholderia	NZ_ALIW00000000
Burkholderia_multivorans_CF2	Burkholderia	NZ_ALIX00000000
Burkholderia_multivorans_CGD1	Burkholderia	NZ_ACFB00000000
Burkholderia_multivorans_CGD2M	Burkholderia	NZ_ACFC00000000
Burkholderia_nodosa_DSM_21604	Paraburkholderia	JAFA00000000
Burkholderia_oklahomensis_C6786	Burkholderia	NZ_ABBG00000000
Burkholderia_oklahomensis_EO147	Burkholderia	ABBF00000000
Burkholderia_oxyphila_NBRC_105797	Paraburkholderia	BAYD00000000
Burkholderia_phenoliruptrix_AC1100	Paraburkholderia	NZ_ASXI00000000
Burkholderia_phenoliruptrix_BR3459a	Paraburkholderia	NC_018695.1	NC_018672.1	NC_018696.1
Burkholderia_phymatum_STM815	Paraburkholderia	NC_010622.1	NC_010623.1	NC_010625.1	NC_010627.1
Burkholderia_phytofirmans_PsJN	Paraburkholderia	NC_010681.1	NC_010676.1	NC_010679.1
Burkholderia_pseudomallei_1026a	Burkholderia	AHJA00000000
Burkholderia_pseudomallei_1026b	Burkholderia	CP002833	CP002834
Burkholderia_pseudomallei_1106a	Burkholderia	NC_009076	NC_009078
Burkholderia_pseudomallei_1106b	Burkholderia	NZ_CM000774	NZ_CM000775	NZ_GG693300
Burkholderia_pseudomallei_1258a	Burkholderia	AHJB00000000
Burkholderia_pseudomallei_1258b	Burkholderia	AHJC00000000
Burkholderia_pseudomallei_1655	Burkholderia	NZ_CH899700	NZ_DS981300	NZ_DS981400
Burkholderia_pseudomallei_1710a	Burkholderia	NZ_CM000777	NZ_CM000778
Burkholderia_pseudomallei_1710b	Burkholderia	NC_007434	NC_007435
Burkholderia_pseudomallei_305	Burkholderia	NZ_AAYX00000000
Burkholderia_pseudomallei_354a	Burkholderia	AGVS00000000
Burkholderia_pseudomallei_354e	Burkholderia	AHJD00000000
Burkholderia_pseudomallei_406e	Burkholderia	NZ_CH899700	NZ_DS495000
Burkholderia_pseudomallei_576	Burkholderia	NZ_ACCE00000000
Burkholderia_pseudomallei_668	Burkholderia	NC_009074	NC_009075
Burkholderia_pseudomallei_BCC215	Burkholderia	NZ_ABBR00000000
Burkholderia_pseudomallei_Bp22	Burkholderia	AFBJ00000000
Burkholderia_pseudomallei_BPC006	Burkholderia	CP003781	CP003782
Burkholderia_pseudomallei_CMS	Burkholderia	APLH00000000
Burkholderia_pseudomallei_HBPUB10134a	Burkholderia	AVAL00000000
Burkholderia_pseudomallei_HBPUB10303a	Burkholderia	AVAM00000000
Burkholderia_pseudomallei_K96243	Burkholderia	NC_006350	NC_006351
Burkholderia_pseudomallei_LMF	Burkholderia	APLG00000000
Burkholderia_pseudomallei_MSHR1043	Burkholderia	AOGU00000000
Burkholderia_pseudomallei_MSHR146	Burkholderia	CP004042	CP004043
Burkholderia_pseudomallei_MSHR305	Burkholderia	CP006469	CP006470
Burkholderia_pseudomallei_MSHR338	Burkholderia	ATJY00000000
Burkholderia_pseudomallei_MSHR346	Burkholderia	NC_012695	NZ_ACOJ01000001
Burkholderia_pseudomallei_MSHR511	Burkholderia	CP004023	CP004024
Burkholderia_pseudomallei_MSHR520	Burkholderia	CP004368	CP004369
Burkholderia_pseudomallei_MSHR5848	Burkholderia	AVAJ00000000
Burkholderia_pseudomallei_MSHR5858	Burkholderia	AVAK00000000
Burkholderia_pseudomallei_MSHR6137	Burkholderia	AXDS00000000
Burkholderia_pseudomallei_NAU20B-16	Burkholderia	CP004003	CP004004
Burkholderia_pseudomallei_NCTC_13177	Burkholderia	NZ_ABBQ00000000
Burkholderia_pseudomallei_NCTC_13178	Burkholderia	CP004001	CP004002
Burkholderia_pseudomallei_NCTC_13179	Burkholderia	CP003976	CP003977
Burkholderia_pseudomallei_NCTC_13392	Burkholderia	AOUG00000000
Burkholderia_pseudomallei_Pakistan_9	Burkholderia	NZ_ACKA00000000
Burkholderia_pseudomallei_Pasteur_52237	Burkholderia	NZ_CH899700	NZ_DS496000	NZ_DS496100
Burkholderia_pseudomallei_S13	Burkholderia	NZ_CH899700	NZ_DS571000
Burkholderia_pseudomallei_str_MARAN	Burkholderia	APHN00000000
Burkholderia_pyrrocinia_CH-67	Burkholderia	ALWI00000000
Burkholderia_pyrrocinia_Lyc2	Burkholderia	JPWP00000000
Burkholderia_sacchari_LMG19450	Paraburkholderia	JTDB00000000
Burkholderia_sordidicola_S170	Paraburkholderia	JNFG00000000
Burkholderia_spp_CCGE1001	Paraburkholderia	NC_015137.1	NC_015136.1
Burkholderia_spp_CCGE1002	Paraburkholderia	NC_014117.1	NC_014119.1	NC_014118.1	NC_014120.1
Burkholderia_spp_CCGE1003	Paraburkholderia	NC_014539.1	NC_014540.1
Burkholderia_spp_Ch1-1	Paraburkholderia	NZ_JH603159.1	NZ_JH603160.1	NZ_JH603161.1	NZ_JH603162.1
Burkholderia_spp_JPY251	Paraburkholderia	NZ_KB890042.1	NZ_KB890163.1
Burkholderia_spp_JPY347	Paraburkholderia	NZ_KB890164.1	NZ_KB890220.1
Burkholderia_spp_JPY366	Paraburkholderia	AZXJ00000000
Burkholderia_spp_KJ006	Burkholderia	NC_017920.1	NC_017921.1	NC_017922.1	NC_017923.1
Burkholderia_spp_RPE64	Paraburkholderia	NC_021287.1	NC_021288.1	NC_021289.1	NC_021294.1	NC_021295.1
Burkholderia_spp_SJ98	Paraburkholderia	NZ_AJHK00000000
Burkholderia_spp_TJI49	Burkholderia	AEXE00000000
Burkholderia_spp_URHA0054	Paraburkholderia	ATXV00000000
Burkholderia_spp_UYPR1.413	Paraburkholderia	JAFD00000000
Burkholderia_spp_WSM2230	Paraburkholderia	AXAJ00000000
Burkholderia_spp_WSM2232	Paraburkholderia	AWZV00000000
Burkholderia_spp_WSM4176	Paraburkholderia	NZ_KB890029.1	NZ_KB890041.1
Burkholderia_spp_YI23	Paraburkholderia	NC_016592.1	NC_016589.1	NC_016625.1	NC_016626.1	NC_016590.1	NC_016591.1
Burkholderia_sprentiae_WSM5005	Paraburkholderia	AXBN00000000
Burkholderia_terrae_BS001	Paraburkholderia	NZ_AKAU00000000
Burkholderia_thailandensis_2002721723	Burkholderia	CP004097.1	CP004098.1
Burkholderia_thailandensis_Bt4	Burkholderia	NZ_ABBH00000000
Burkholderia_thailandensis_E264	Burkholderia	NC_007651.1	NC_007650.1
Burkholderia_thailandensis_E444	Burkholderia	CP004117.1	CP004118.1
Burkholderia_thailandensis_E555	Burkholderia	NZ_AECN00000000
Burkholderia_thailandensis_H0587	Burkholderia	CP004089.1	CP004090.1
Burkholderia_thailandensis_MSMB121	Burkholderia	NC_021174.1	NC_021173.1
Burkholderia_thailandensis_MSMB43	Burkholderia	ABBM00000000
Burkholderia_thailandensis_TXDOH	Burkholderia	ABBD00000000
Burkholderia_ubonensis_Bu	Burkholderia	ABBE00000000
Burkholderia_vietnamiensis_G4	Burkholderia	NC_009256.1	NC_009255.1	NC_009254.1	NC_009230.1	NC_009229.1	NC_009228.1	NC_009227.1	NC_009226.1
Burkholderia_xenovorans_LB400	Paraburkholderia	NC_007951.1	NC_007952.1	NC_007953.1
B_pseudomallei_QCMRI_BP07	Burkholderia	JYBG00000000
B_pseudomallei_QCMRI_BP13	Burkholderia	JYBH00000000
B_pseudomallei_QCMRI_BP18	Burkholderia	JYBI00000000
B_pseudomallei_QCMRI_BP28	Burkholderia	JYBJ00000000
B_pseudomallei_QCMRI_BP32	Burkholderia	JYBK00000000
Burkholderia_pseudomallei_TSV_48	Burkholderia	CP009160	CP009161	GCA_000770495.1
Burkholderia_pseudomallei_TSV28	Burkholderia	JQHU00000000	GCA_000775085.1
Burkholderia_pseudomallei_TSV32	Burkholderia	JQHT00000000	GCA_000775105.1
Burkholderia_pseudomallei_TSV44	Burkholderia	JQGX00000000	GCA_000775115.1
Burkholderia_pseudomallei_TSV5	Burkholderia	JQGY00000000	GCA_000775095.1
Burkholderia_pseudomallei_vgh07	Burkholderia	GCA_000954175.1
Burkholderia_pyrrocinia_DSM_10685	Burkholderia	GCA_001028665.1
Burkholderia_spp_2002721687	Burkholderia	GCA_000959325.1
Burkholderia_spp_9120	Burkholderia	GCA_000745015.1
Burkholderia_spp_A1	Burkholderia	GCA_000633145.1
Burkholderia_spp_A9	Burkholderia	GCA_000801975.1
Burkholderia_spp_BGK	Burkholderia	GCA_000763555.1
Burkholderia_spp_BT03	Burkholderia	GCA_000281995.2
Burkholderia_spp_CCGE1001	Paraburkholderia	GCA_000176935.2
Burkholderia_spp_CCGE1002	Paraburkholderia	GCA_000092885.1
Burkholderia_spp_H160	Paraburkholderia	GCA_000173575.1
Burkholderia_spp_JPY251	Paraburkholderia	GCA_000372985.1
Burkholderia_spp_JPY347	Paraburkholderia	GCA_000373005.1
Burkholderia_spp_JPY366	Paraburkholderia	GCA_000515195.1
Burkholderia_spp_K24	Burkholderia	GCA_000714855.1
Burkholderia_spp_KJ006	Burkholderia	GCA_000262695.1
Burkholderia_spp_lig30	Burkholderia	GCA_000687455.1
Burkholderia_spp_LK4	Burkholderia	GCA_001043615.1
Burkholderia_spp_MR1	Paraburkholderia	GCA_000818655.1
Burkholderia_spp_MSh1	Burkholderia	GCA_000732615.1
Burkholderia_spp_MSh2	Burkholderia	GCA_000731655.1
Burkholderia_spp_MSHR3999	Burkholderia	GCA_000833595.1
Burkholderia_spp_RPE64	Paraburkholderia	GCA_000402035.1
Burkholderia_spp_RPE67	Paraburkholderia	GCA_000828875.1
Burkholderia_spp_TSV202	Burkholderia	GCA_000770565.1	CP009156	CP009157
Burkholderia_spp_URHA0054	Paraburkholderia	GCA_000421865.1
Burkholderia_spp_USM-B20	Burkholderia	GCA_000949135.1
Burkholderia_spp_WP42	Burkholderia	GCA_000745665.1
Burkholderia_terrae_NBRC_100964	Burkholderia	GCA_000739835.1
Burkholderia_thailandensis_2002721643	Burkholderia	GCA_000959425.1
Burkholderia_thailandensis_2003015869	Burkholderia	GCA_000808035.2
Burkholderia_thailandensis_34	Burkholderia	GCA_000959605.1
Burkholderia_thailandensis_E254	Burkholderia	GCA_000765375.1
Burkholderia_thailandensis_E264	Burkholderia	GCA_000012365.1
Burkholderia_thailandensis_MSMB59	Burkholderia	GCA_000764595.1
Burkholderia_thailandensis_USAMRU_Malaysia_20	Burkholderia	GCA_000706745.1
Burkholderia_ubonensis_MSMB22	Burkholderia	GCA_000959245.1
Burkholderia_vietnamiensis_CBMB40	Burkholderia	GCA_000980955.1
Burkholderia_vietnamiensis_LMG_10929	Burkholderia	GCA_000959445.1
Burkholderia_zhejiangensis_CEIB_S4-3	Paraburkholderia	GCA_000773055.1
Burkholderia_zhejiangensis_OP-1	Paraburkholderia	GCA_000698575.1
Burkholderia_pseudomallei-BpTSI29	Burkholderia	SRR2896262
Burkholderia_mallei_PRL49_1	Burkholderia	Not submitted
Burkholderia_pseudomallei_6998_1#13	Burkholderia	ERR069576
Burkholderia_pseudomallei_6998_1#14	Burkholderia	ERR069577
Burkholderia_pseudomallei_6998_1#15	Burkholderia	ERR069578
Burkholderia_pseudomallei_6998_1#16	Burkholderia	ERR069579
Burkholderia_pseudomallei_6998_1#17	Burkholderia	ERR069580
Burkholderia_pseudomallei_6998_1#18	Burkholderia	ERR069581
Burkholderia_pseudomallei_6998_1#19	Burkholderia	ERR069582
Burkholderia_pseudomallei_6998_1#20	Burkholderia	ERR069583
Burkholderia_pseudomallei_6998_1#21	Burkholderia	ERR069584
Burkholderia_pseudomallei_6998_1#22	Burkholderia	ERR069585
Burkholderia_pseudomallei_ERR069586	Burkholderia	ERR069586
Burkholderia_pseudomallei_7915_5#3	Burkholderia	ERR156302
Burkholderia_pseudomallei_7915_5#7	Burkholderia	ERR156306
Burkholderia_pseudomallei_7915_5#14	Burkholderia	ERR156313
Burkholderia_pseudomallei_7915_5#19	Burkholderia	ERR156318
Burkholderia_pseudomallei_7915_5#33	Burkholderia	ERR156332
Burkholderia_pseudomallei_7910_7#1	Burkholderia	ERR160916
Burkholderia_pseudomallei_7910_7#2	Burkholderia	ERR160917
Burkholderia_pseudomallei_7910_7#3	Burkholderia	ERR160918
Burkholderia_pseudomallei_7910_7#4	Burkholderia	ERR160919
Burkholderia_pseudomallei_7910_7#6	Burkholderia	ERR160921
Burkholderia_pseudomallei_7910_7#7	Burkholderia	ERR160922
Burkholderia_pseudomallei_7910_7#8	Burkholderia	ERR160923
Burkholderia_pseudomallei_7910_7#9	Burkholderia	ERR160924
Burkholderia_pseudomallei_7910_7#10	Burkholderia	ERR160925
Burkholderia_pseudomallei_7910_7#11	Burkholderia	ERR160926
Burkholderia_pseudomallei_7910_7#12	Burkholderia	ERR160927
Burkholderia_pseudomallei_7910_7#14	Burkholderia	ERR160929
Burkholderia_pseudomallei_7910_7#15	Burkholderia	ERR160930
Burkholderia_pseudomallei_7910_7#16	Burkholderia	ERR160931
Burkholderia_pseudomallei_7910_7#17	Burkholderia	ERR160932
Burkholderia_pseudomallei_7910_7#18	Burkholderia	ERR160933
Burkholderia_pseudomallei_7910_7#19	Burkholderia	ERR160934
Burkholderia_pseudomallei_7910_7#20	Burkholderia	ERR160935
Burkholderia_pseudomallei_7910_7#21	Burkholderia	ERR160936
Burkholderia_pseudomallei_7910_7#22	Burkholderia	ERR160937
Burkholderia_pseudomallei_7910_7#24	Burkholderia	ERR160939
Burkholderia_pseudomallei_7910_7#25	Burkholderia	ERR160940
Burkholderia_pseudomallei_7910_7#26	Burkholderia	ERR160941
Burkholderia_pseudomallei_7910_7#29	Burkholderia	ERR160944
Burkholderia_pseudomallei_7910_7#30	Burkholderia	ERR160945
Burkholderia_pseudomallei_7910_7#31	Burkholderia	ERR160946
Burkholderia_pseudomallei_7910_7#32	Burkholderia	ERR160947
Burkholderia_pseudomallei_7910_7#33	Burkholderia	ERR160948
Burkholderia_pseudomallei_MSHR1042	Burkholderia	SRR2921840
Burkholderia_pseudomallei_C2	Burkholderia	SRR2921951
Burkholderia_pseudomallei_MSHR2848	Burkholderia	SRR2921842
