# Supplementary material for: The Effects of Signal Erosion and Core Genome Reduction on the Identification of Diagnostic Markers
Source: mBio. 2016 Sep 20;7(5):e00846-16. doi: 10.1128/mBio.00846-16 (PMC5030356; doi:10.1128/mBio.00846-16)
Supplement: Table S3 — Locus tag information for the B. pseudomallei/mallei core genome. [file mbo004162998st3.xlsx]

## Sheet: Sheet1
Supplemental Table 3. Locus tag information for the B. pseudomallei/mallei core
locus tag		Specific to Bp/Bm?
BPSL1925		X
BPSS0059		X
BPSS0060		X
BPSS1866A		X
BPSL2005		X
BPSL3365		X
BPSL3365		X
DR55_3460		X
BM45_4413		X
X996_5836		X
BBK_4532		X
X996_5079		X
BURPS1710b_A1238		X
DM57_15815		X
BPC006_I1515		X
BPC006_I3248		X
BURPS1106A_0311		X
BURPS1106A_2610		X
BBX_2997		X
BPC006_I4012		X
BPC006_II3125		X
BP1026B_I0619		X
BURPS1710b_A1511		X
BP1026B_I0333		X
BMAA0227		X
BBU_3885		X
X994_2411		X
BURPS1710b_1629		X
BPC006_II0253		X
BP1026B_II0067		X
NL30_20765		X
BBU_1198		X
GBP346_A1835		X
BMA10247_1445		X
BPC006_II0081		X
centroid_178028		X
BURPS1710b_0132		X
BPC006_I0064		X
BPSL0457
BPSS0264
BPSL2492
BPSS1846
BPSS0037
BPSL3128
BPSL3361
BPSL0445
BPSL1930
BPSL1227
BPSL2449
BPSL0685
BPSL0219
BPSL2910
BPSL0898a
BPSL3196
BPSL1203
BPSL2999
BPSL0229
BPSL2765
BPSL2035
BPSL1943
BPSL0216
BPSL3200
BPSL0598
BPSL0849
BPSS2344
BPSS1044
BPSL3243
BPSS0009
BPSL0004
BPSL2622
BPSL3311
BPSL3195
BPSL2288
BPSS2164
BPSL0031
BPSL1226
BPSL2766
BPSL3034
BPSL0286
BPSL3208
BPSL1100
BPSL1964
BPSL0654
BPSL3300
BPSL0232
BPSS1710
BPSL1987
BPSL1285
BPSL0247
BPSL0500A
BPSL0865
BPSL3389A
BPSL0916
BPSL3203
BPSL0532
BPSL0653
BPSL1942
BPSL2262
BPSL3209
BPSL2609
BPSL0918
BPSL2591
BPSL3211
BPSS0245
BPSL0395
BPSL2717
BPSL3131
BPSS1720
BPSL1320
BPSL0387
BPSL0179
BPSS0231
BPSL3005
BPSS0024
BPSL0690
BPSL3191
BPSL0075a
BPSL1206
BPSL3313
BPSL2562
BPSL1092
BPSL0205
BPSL2287
BPSL0028
BPSL0795
BPSL1212
BPSL3321
BPSL2284
BPSL0974
BPSL0126
BPSL2895
BPSL2136
BPSS0894
BPSL2357
BPSL3153
BPSL0077
BPSL3214
BPSL0854
BPSS0008
BPSS0197
BPSL0792
BPSL3012a
BPSL1986
BPSS2134
BPSL3426
BPSL2752
BPSL0187
BPSL3190
BPSL2419
BPSL1066
BPSL1363
BPSL0381
BPSS2100
BPSL2139
BPSL3199
BPSL2490
BPSL0793
BPSL2749
BPSS2098
BPSL2444
BPSL3181
BPSL2657
BPSL2870
BPSL2218
BPSL0253
BPSL0444
BPSL2941
BPSL2024
BPSL0406
BPSS1716
BPSL3071
BPSL1221
BPSL2823
BPSL0880
BPSL0412
BPSS2144
BPSL2693
BPSL0481
BPSL2150
BPSL2820
BPSL1241
BPSL1099
BPSL2605
BPSL1067
BPSL2648
BPSL0915
BPSL3142
BPSL3061
BPSL2213
BPSL2923
BPSL0517
BPSL0595
BPSL2760
BPSL0038
BPSL2750
BPSL2193
BPSL2014
BPSL1204
BPSL3164
BPSL3143
BPSL0448
BPSL2822
BPSL3161
BPSL1931
BPSS1847
BPSL1863
BPSL3075
BPSL1215
BPSL1308
BPSL0236
BPSL3004
BPSL2283
BPSL1211
BPSL3130
BPSL3137
BPSS1706
BPSL1944
BPSL2912
BPSL2254
BPSL3019
BPSL3129
BPSL0296
BPSS2347a
BPSL0256
BPSL1965
BPSS0367
BPSL1330
BPSL2157
BPSL2594
BPSL0178
BPSS1799
BPSL0458a
BPSL1132
BPSL0359
BPSL2317
BPSL0869
BPSL0536
BPSL0114
BPSL2266
BPSL1101
BPSS1839
BPSL0231
BPSL3289
BPSL2929
BPSL2943
BPSL2847
BPSL0697
BPSL3189
BPSL0372
BPSL2610
BPSL3012
BPSS2169
BPSL1897
BPSL3201
BPSL3185
BPSL0285
BPSL1238
BPSS0033
BPSL0503
BPSL3288
BPSL3212
BPSL3213
BPSL0264
BPSL0520
BPSL3318
BPSL3425
BPSL2958
BPSL0877
BPSL3369
BPSL0119
BPSL3197
BPSL0537
BPSL0040
BPSL2196
BPSL1362
BPSL2725
BPSL3148
BPSL0212
BPSL2289
BPSL0798
BPSS0049
BPSL1886
BPSL3134
BPSL0867
BPSL2032
BPSL1361
BPSL2757
BPSL1103
BPSL2649
BPSL0663
BPSL3192
BPSL0955
BPSL0410
BPSL3402
BPSL0643
BPSL0204
BPSL1868
BPSS2140
BPSL0394
BPSL0076
BPSS1889
BPSL3273
BPSL0013
BPSL3281
BPSL1089
BPSL3240
BPSL2489
BPSL0464
BPSL0850
BPSL0511
BPSS0211
BPSL2898
BPSL1213
BPSL3145
BPSL2168
BPSL3127
BPSL1125
BPSL2189
BPSL1938
BPSL0079
BPSL3053
BPSL2909
BPSL2906
BPSL2445
BPSL1342
BPSL0975
BPSL0803
BPSS0237
BPSL2480
BPSS0191
BPSL3047
BPSL3417
BPSL0797
BPSL0806
BPSS0036
BPSS1886
BPSL2973
BPSL0011
BPSL0477
BPSL2439
BPSL3000
BPSL0538
BPSL2494
BPSL2878
BPSL2148
BPSL3140
BPSS0212
BPSL0696
BPSL2004
BPSL1377
BPSL1230
BPSL2467
BPSL0439
BPSL0666
BPSL1917
BPSS1801
BPSS0020
BPSL2744
BPSS0912
BPSL3044
BPSL3187
BPSL2036
BPSL0905
BPSL0491
BPSL2432
BPSS0890
BPSL1974
BPSL2261
BPSL2926
BPSL0449
BPSL0369
BPSL0037
BPSL3022
BPSL0680
BPSL0824
BPSL3309
BPSL0443
BPSL3279
BPSL3210
BPSL2427
BPSL0804
BPSL3406
BPSS2170
BPSL2920
BPSL2227
BPSL2376
BPSL0674
BPSS0198
BPSL0456
BPSS2323
BPSL1316
BPSL0914
BPSL2654
BPSL0191
BPSL2922
BPSL2303
BPSL0651
BPSS1876
BPSL0515
BPSL2804
BPSS1723
BPSL2297
BPSL1951
BPSL1307
BPSL2422
BPSL2204
BPSL1364
BPSL2352
BPSS0240
BPSL2819
BPSL2595
BPSL0903
BPSL2701
BPSL1985
BPSL1343
BPSL0301
BPSL3307
BPSL2934
BPSL2603
BPSL0962
BPSL0687
BPSL2028
BPSL1129
BPSL2443
BPSS0943
BPSL0689
BPSL1274
BPSL2135
BPSL0664
BPSL0438
BPSL2592
BPSL3124
BPSS1706a
BPSL1352
BPSL2474A
BPSL2745
BPSS1038
BPSL3395
BPSL3136
BPSS0210
BPSL2129
BPSL1275
BPSL2270
BPSL2628
BPSL3290
BPSL0871
BPSL0966
BPSL3271
BPSL1340
BPSL0226
BPSL3076
BPSL3231
BPSL0261
BPSS0909
BPSL3282
BPSL0971
BPSL0200
BPSL1864
BPSL3380
BPSL2212
BPSL0446
BPSL3226
BPSL0123
BPSL2256
BPSL2692
BPSL0271
BPSL0923
BPSS0050
BPSS1722
BPSL0645
BPSL0180
BPSL2695
BPSL1225
BPSL0647
BPSL2564
BPSL1988
BPSL1866
BPSS1893
BPSL2755
BPSL2751
BPSL2290
BPSL0468
BPSL0521
BPSL3169
BPSL0210
BPSL0873
BPSL2589
BPSL2626
BPSL3020
BPSL1896
BPSL2476
BPSL1975
BPSS0185
BPSL2955
BPSL3428
BPSL0516
BPSL0121
BPSL0402
BPSL0927
BPSL1325
BPSL2655
BPSL3400
BPSL2882
BPSL1982
BPSL2970
BPSL2856
BPSL3414
BPSL2471
BPSL2260
BPSL0832
BPSL2656
BPSL2661
BPSS0900
BPSS0949
BPSS0254
BPSL2972
BPSL0250
BPSL1309
BPSL0829
BPSL2375
BPSL2952
BPSL0270
BPSL2241
BPSL2916
BPSL2685
BPSL1941
BPSL3370
BPSL3175A
BPSL1873
BPSL1220
BPSL2487
BPSL2320
BPSL0241
BPSS2321
BPSL0502
BPSS1874
BPSL1095
BPSS1849
BPSL2298
BPSL3160
BPSS2129
BPSL2180
BPSL0639
BPSL3244
BPSL2236
BPSL0983
BPSL2900
BPSL2321
BPSL2690
BPSS0898
BPSL1379
BPSL2886
BPSL0809
BPSL0188
BPSL2499
BPSL0635
BPSL3048
BPSL0373
BPSL2001
BPSL2312
BPSL0287
BPSS1696
BPSL0462
BPSL1967
BPSS2343
BPSL2003
BPSL1237
BPSL0275
BPSS2342
BPSL0794
BPSL0117
BPSL1126
BPSS0867
BPSL2360
BPSS1890
BPSL2664
BPSL2963
BPSL2874
BPSL2377
BPSS0904
BPSL2736
BPSS0013
BPSL2272
BPSL2975
BPSS0258
BPSS0188
BPSL1033
BPSL3379
BPSL0637
BPSL1097
BPSL2947
BPSL2625
BPSL1898
BPSL0054
BPSL2791
BPSL2613
BPSL0228
BPSL1358
BPSL1208
BPSL2627
BPSL2446
BPSL2211
BPSL0268
BPSL0056
BPSL0904
BPSS0247
BPSL1924
BPSL0494
BPSL3021
BPSL0245
BPSL2181
BPSL2730
BPSL1327
BPSL0233
BPSL2318
BPSS0207
BPSS1884
BPSL1273
BPSL1370
BPSL1929
BPSL3056
BPSL0636
BPSL0933
BPSS0373
BPSL2703
BPSL2359
BPSL0529
BPSL3152
BPSL2365
BPSL2658
BPSL3317
BPSL1879
BPSL0831
BPSL2718
BPSL0298
BPSL0856
BPSL0006
BPSL0826
BPSL3336
BPSS2316
BPSL3422
BPSL3310
BPSL3239
BPSL2415
BPSL2435
BPSL2199
BPSL0606
BPSL0528
BPSL3337
BPSL1895
BPSL0052
BPSL3246
BPSL3283
BPSL3230
BPSL0041
BPSL3121
BPSL1116
BPSS0038
BPSL2416
BPSL0535
BPSL0957
BPSL2144
BPSL1219
BPSS2108
BPSL0257
BPSL0278
BPSL0182
BPSL2818
BPSL2479
BPSL0825
BPSL2029
BPSS0897
BPSL2239
BPSL2470
BPSL1159
BPSL0644
BPSL2982
BPSS1697
BPSL3040
BPSS2348
BPSL0021
BPSS2105
BPSL0972
BPSL3396
BPSL3002
BPSS1837
BPSL0244
BPSL0202
BPSL2140
BPSL0460
BPSL2271
BPSL3026
BPSS0199
BPSL3036
BPSL2688
BPSL3302
BPSL2601
BPSL1357
BPSL2844
BPSL2748
BPSL1304
BPSL3003
BPSL0599
BPSL0259
BPSL1996
BPSL2711
BPSL2143
BPSL0408
BPSL2146
BPSL3154
BPSS1725
BPSL1382
BPSL2481
BPSL2741
BPSL1303
BPSL2223
BPSL2291
BPSL3120
BPSL2247
BPSL2388
BPSL3194
BPSL3375
BPSS1719
BPSL3340
BPSL2391
BPSL1939
BPSL3178
BPSL3398
BPSL3186
BPSL0237
BPSL0474
BPSL0523
BPSS0040
BPSL0799
BPSL0679
BPSL1926
BPSS1690
BPSL3165
BPSL3248
BPSL2813
BPSL2908
BPSL2853
BPSS0016
BPSL2482
BPSL1990
BPSL2363
BPSS0239
BPSL3384
BPSL0012
BPSL2387
BPSL1133
BPSL2913
BPSL2686
BPSL0684
BPSL0009
BPSL0501
BPSL3371
BPSL3409
BPSL3162
BPSL1355
BPSL0393
BPSL1228
BPSS0021
BPSS2158
BPSL0277
BPSL1214
BPSL3123
BPSS0179
BPSL2248
BPSL2735
BPSL2875
BPSS0250
BPSL2887
BPSL2172
BPSL3424
BPSL2824
BPSL0650
BPSL2805
BPSL2761
BPSL1114
BPSL3334
BPSL0875
BPSL0504
BPSL2158
BPSS2340
BPSL3144
BPSL3031
BPSL0101
BPSL2980
BPSL0700
BPSL2188
BPSL1913
BPSL2897
BPSL0378
BPSL2965
BPSL0670
BPSL3175
BPSS1892
BPSL2319
BPSS1046
BPSL0299
BPSL2756
BPSL1279
BPSL2743
BPSL2026
BPSL2460
BPSS1693
BPSL2186
BPSS0018
BPSL1290
BPSL2413
BPSL1135
BPSS2317
BPSL2590
BPSL0546
BPSL2616
BPSL1916
BPSL0858
BPSL2267
BPSL2338
BPSL2462
BPSL0822
BPSL1311
BPSS0209
BPSL0800
BPSL2651
BPSL2957
BPSL0541
BPSL2953
BPSL0230
BPSL0691
BPSS0047
BPSS1861
BPSL2944
BPSS1841
BPSL2563
BPSL2277
BPSL1332
BPSL1037
BPSL2418
BPSL2425
BPSL2390
BPSS1858
BPSL2696
BPSL2265
BPSL2754
BPSL0274
BPSL2434
BPSS1803
BPSL0177
BPSL0862
BPSL3013
BPSL1369
BPSL0027
BPSL3392
BPSL0414
BPSL3138
BPSL0018
BPSL3011
BPSS2141
BPSL1927
BPSS0369
BPSL1870
BPSL2796
BPSL3411
BPSL3276
BPSL3058
BPSS0253
BPSL0935
BPSL2031
BPSL3236
BPSL2691
BPSL1994
BPSL2169
BPSL0074
BPSL2315
BPSL3416
BPSL0190
BPSL2138
BPSL2902
BPSL0181
BPSL0810
BPSL2344
BPSL0099
BPSL2389
BPSL0665
BPSL3314
BPSL2438
BPSL0662
BPSL2891
BPSS0944
BPSL2919
BPSL2668
BPSL3256
BPSL0601
BPSL0811
BPSL1322
BPSS1717
BPSL3415
BPSL2890
BPSL2719
BPSS2159
BPSL1231
BPSL0284
BPSL2013
BPSL2899
BPSL2931
BPSL0812
BPSL2502
BPSL1350
BPSL0001
BPSL0524
BPSL2496
BPSL2987
BPSL3335
BPSL3407
BPSL2486
BPSL2347
BPSL2687
BPSL1323
BPSL3315
BPSL2451
BPSL1216
BPSL2160
BPSS0042
BPSS0246
BPSS0044
BPSL0534
BPSL0496
BPSS2351
BPSL2442
BPSL0208
BPSL2228
BPSL0543
BPSS0903
BPSL2599
BPSL0671
BPSL0838
BPSS2349
BPSL2263
BPSL0480
BPSL3073
BPSL1367
BPSL3319
BPSL1971
BPSL2652
BPSL0017
BPSS0063
BPSL2156
BPSL1280
BPSS0917
BPSL2854
BPSL3070
BPSL0227
BPSL3405
BPSL3049
BPSS0011
BPSL2981
BPSL0078
BPSL3332
BPSL0203
BPSS1718
BPSL0902
BPSL3388
BPSL0830
BPSS2124
BPSS1701
BPSL2621
BPSL3305
BPSL3278
BPSL2030
BPSS1698
BPSL1366
BPSL2848
BPSL0519
BPSL2323
BPSS1802
BPSL0909
BPSL1064
BPSL0652
BPSL2308
BPSL3051
BPSL1921
BPSL2978
BPSL0922
BPSL3277
BPSL0235
BPSL3122
BPSL0908
BPSL2933
BPSS1878
BPSL3015
BPSL0505
BPSL2666
BPSL2630
BPSL3227
BPSL2689
BPSL1991
BPSL2374
BPSL0853
BPSS0015
BPSL3412
BPSL2956
BPSL2915
BPSL0389
BPSL0912
BPSL2619
BPSL2426
BPSL1160
BPSL0279
BPSL0488
BPSL2466
BPSL2371
BPSL2033
BPSL2799
BPSL0910
BPSL0116
BPSL3316
BPSL0122
BPSL2971
BPSS1851
BPSL2292
BPSL2863
BPSL0211
BPSL2259
BPSL0490
BPSL1088
BPSL2694
BPSL0835
BPSL1978
BPSL1070
BPSL2469
BPSL2762
BPSL0128
BPSL1094
BPSS0942
BPSL0693
BPSL2976
BPSL2440
BPSL1375
BPSL2147
BPSL2358
BPSL2997
BPSL3018
BPSS1891
BPSL3193
BPSL0252
BPSL3055
BPSS2133
BPSL2629
BPSL2821
BPSL2632
BPSS0214
BPSL2002
BPSS2135
BPSL0368
BPSL2364
BPSL0288
BPSL0596
BPSL2966
BPSS0031
BPSL0958
BPSL2383
BPSL2877
BPSL2244
BPSL2151
BPSL2286
BPSL1130
BPSL3150
BPSL1865
BPSL2960
BPSL3391
BPSL2948
BPSL0467
BPSL3292
BPSL2373
BPSL0290
BPSL0109
BPSS0041
BPSS2157
BPSS0061
BPSL0196
BPSL0525
BPSL3155
BPSS0206
BPSL1371B
BPSL2339
BPSL1098
BPSL3077
BPSL2356
BPSL0459
BPSL1086
BPSL2203
BPSS0001
BPSL2607
BPSS1804
BPSL2707
BPSL2979
BPSL1091
BPSL1906
BPSL1345
BPSL3132
BPSL0868
BPSS1843
BPSL2918
BPSL1966
BPSL0051
BPSL3063
BPSL0466
BPSS0257
BPSL2998
BPSL2222
BPSS2146
BPSL1969
BPSL0847
BPSS0928
BPSL2430
BPSL2361
BPSL1115
BPSL0263
BPSL2483
BPSL0224
BPSL1948
BPSS1840
BPSL1205
BPSL3235
BPSL0814
BPSL2841
BPSL2448
BPSL0661
BPSL2811
BPSL3364
BPSL0821
BPSL3299
BPSL0924
BPSL1950
BPSS0005
BPSL1243
BPSL2243
BPSL2279
BPSL2019
BPSL2662
BPSL2612
BPSL0796
BPSL2503
BPSL2862
BPSL1096
BPSL3430
BPSL2369
BPSS1794
BPSL3035
BPSL2409
BPSS0002
BPSL2951
BPSL0876
BPSL0046
BPSS1689
BPSL2739
BPSL2485
BPSL0846
BPSL2737
BPSL0194
BPSL2258
BPSL1295
BPSL2889
BPSS1898
BPSS0193
BPSL2153
BPSL2729
BPSS0195
BPSS0370
BPSL0255
BPSL3360
BPSL2459
BPSL2468
BPSS1721
BPSL2930
BPSL2504
BPSL2178
BPSL0044
BPSL2936
BPSL1071
BPSL0969
BPSL0447
BPSL0292
BPSL3183
BPSL0866
BPSL2202
BPSL3308
BPSL2950
BPSL0407
BPSL2954
BPSS1844
BPSL3320
BPSL2795
BPSL2977
BPSL1973
BPSL1883
BPSS1797
BPSL2404
BPSL2884
BPSL3242
BPSL3376
BPSS0012
BPSL2155
BPSL3062
BPSL0282
BPSL2712
BPSL1329
BPSL1874
BPSL0820
BPSL3301
BPSL0489
BPSL2386
BPSL3043
BPSL2307
BPSL0668
BPSL0863
BPSL2475
BPSL0272
BPSL3176
BPSL1365
BPSL0682
BPSL2145
BPSL2753
BPSL0640
BPSL0008
BPSL1209
BPSS0918
BPSL0197
BPSL3232
BPSL3294
BPSL2903
BPSL1909
BPSL2500
BPSL2253
BPSL0397
BPSL2414
BPSL2226
BPSL1968
BPSL2561
BPSL0497
BPSL3054
BPSL2187
BPSL0688
BPSS1848
BPSS1842
BPSL2885
BPSL0238
BPSL0964
BPSS0252
BPSL0110
BPSL0015
BPSL0441
BPSL2497
BPSL0851
BPSL2198
BPSL0808
BPSL0124
BPSL1919
BPSS1836
BPSL2713
BPSL1963
BPSL3247
BPSS0948
BPSL0108
BPSL3072
BPSL0675
BPSL2792
BPSL3373
BPSS1854
BPSL2421
BPSL2020
BPSS1045
BPSL2893
BPSL2807
BPSL1980
BPSL0486
BPSL1233
BPSL2322
BPSS0377
BPSS0916
BPSL0390
BPSL3237
BPSL0673
BPSS1865
BPSL0024
BPSL2846
BPSL0283
BPSL2937
BPSS0929
BPSL0293
BPSL2709
BPSS0259
BPSL0539
BPSL2134
BPSL2302
BPSL0686
BPSL2016
BPSS2139
BPSL2747
BPSL3295
BPSL3367
BPSL3418
BPSL2935
BPSL2969
BPSL2299
BPSL0678
BPSL0265
BPSS2326
BPSS0931
BPSL0436
BPSL3188
BPSL0442
BPSS2137
BPSL3298
BPSL2191
BPSL0005
BPSL2786
BPSL0961
BPSL2720
BPSL3009
BPSL2565
BPSL2566
BPSL2313
BPSL0042
BPSL3399
BPSL2968
BPSS0004
BPSL2812
BPSL2896
BPSS0196
BPSL3064
BPSL2985
BPSL0855
BPSL1287
BPSL0386
BPSL0451
BPSL2164
BPSL1069
BPSS1852
BPSL3372
BPSL2704
BPSL0518
BPSL0239
BPSL1083
BPSL0965
BPSL2861
BPSL2927
BPSS0372
BPSL3177
BPSL1207
BPSL0385
BPSS2093
BPSL0102
BPSL2306
BPSL0248
BPSL0973
BPSL3408
BPSL2803
BPSL2345
BPSL0295
BPSL2858
BPSL1223
BPSL2505
BPSL2493
BPSL3275
BPSL3065
BPSS1901
BPSL3052
BPSL1907
BPSL0045
BPSS1863
BPSL0956
BPSL2234
BPSS0901
BPSS1705
BPSL0003
BPSL2808
BPSL3419
BPSL0542
BPSL1979
BPSL2340
BPSL2602
BPSL0376
BPSL1229
BPSS0175
BPSL0463
BPSL1911
BPSL2012
BPSS0869
BPSS1692
BPSL0073
BPSL2281
BPSL0676
BPSS1219
BPSL0913
BPSL0861
BPSS0906
BPSL0963
BPSL0303
BPSS1845
BPSL2491
BPSL0499
BPSL2917
BPSL0050
BPSS0027
BPSL0273
BPSL2840
BPSS0907
BPSL3274
BPSL3029
BPSL2798
BPSL2368
BPSS0010
BPSL0658
BPSL0493
BPSL2225
BPSS2145
BPSS1881
BPSL2362
BPSL2659
BPSL2423
BPSL2964
BPSS0234
BPSS0184
BPSL0907
BPSL2723
BPSL1348
BPSL0657
BPSL0400
BPSL2215
BPSS1879
BPSL0815
BPSL3016
BPSL1940
BPSL2238
BPSS1712
BPSL2653
BPSL1321
BPSL2255
BPSL3007
BPSL2816
BPSL0819
BPSL3141
BPSL1315
BPSL0297
BPSL0222
BPSL1378
BPSL2429
BPSL0655
BPSL3389
BPSL2869
BPSL0930
BPSS1838
BPSL2932
BPSL0192
BPSL0218
BPSL2881
BPSL1380
BPSL3151
BPSL2174
BPSL2715
BPSL0022
BPSL0834
BPSL1039
BPSL2207
BPSL2815
BPSL0019
BPSL2728
BPSL0848
BPSL1084
BPSL3059
BPSL2495
BPSS2138
BPSL2249
BPSS1875
BPSS0255
BPSS0045
BPSL1878
BPSL3045
BPSL3157
BPSS2322
BPSL2623
BPSS0186
BPSL2021
BPSL3234
BPSS2136
BPSL3339
BPSL2624
BPSL3030
BPSL0479
BPSL0864
BPSL2018
BPSL2310
BPSL3032
BPSL0294
BPSL2716
BPSL2257
BPSS1888
BPSL1235
BPSL0840
BPSL1887
BPSL2738
BPSL3041
BPSL0374
BPSL3126
BPSL0189
BPSL2726
BPSL2974
BPSL2506
BPSL2667
BPSL0634
BPSS2162
BPSL3033
BPSL1301
BPSL2593
BPSS0182
BPSL1085
BPSL2410
BPSL2478
BPSL1278
BPSL0413
BPSL2802
BPSL2237
BPSL0048
BPSL0801
BPSS0905
BPSL0545
BPSL0837
BPSL2166
BPSL2301
BPSL2959
BPSS0194
BPSL2587B
BPSL0127
BPSL0512
BPSL2305
BPSL1286
BPSL2567
BPSL2938
BPSL0367
BPSS0932
BPSL1217
BPSS0178
BPSL1884
BPSL2724
BPSL1279
BPSS2131a
BPSS0237
BPSL2900
BPSS2138
BPSL0968
BPSL2907
BPSL0192
X994_2697
X994_3570
X994_1583
X994_1425
X996_2821
gi|686935678|gb|KGD13804.1|
gi|126224071|gb|ABN87576.1|
X994_5404
gi|490686166|ref|WP_004550756.1|
gi|385345744|gb|EIF52438.1|
gi|237502970|gb|ACQ95288.1|
gi|705466265|gb|KGR96394.1|
gi|490302450|ref|WP_004197835.1|
gi|490300656|ref|WP_004196054.1|
gi|83652593|gb|ABC36656.1|
gi|126225855|gb|ABN89395.1|
gi|740986825|ref|WP_038770373.1|
gi|490684605|ref|WP_004549279.1|
gi|490669024|ref|WP_004534014.1|
gi|686978119|gb|KGD54993.1|
gi|121229464|gb|ABM51982.1|
gi|490296436|ref|WP_004191897.1|
gi|685796471|gb|AIP77625.1|
gi|126230741|gb|ABN94154.1|
gi|740934195|ref|WP_038719215.1|
gi|217396773|gb|EEC36789.1|
gi|76579754|gb|ABA49229.1|
gi|685733783|gb|AIP15083.1|
gi|526268890|gb|AGR71291.1|
gi|490311937|ref|WP_004206632.1|
gi|121227763|gb|ABM50281.1|
gi|686851279|gb|KGC30673.1|
gi|686963267|gb|KGD40738.1|
gi|147751958|gb|EDK59025.1|
gi|752516983|ref|WP_041188590.1|
gi|499517118|ref|WP_011203758.1|
gi|685663716|gb|AIO50842.1|
gi|714558661|gb|KGV89119.1|
gi|685664782|gb|AIO51908.1|
gi|701275604|gb|AIV79830.1|
gi|686971694|gb|KGD48869.1|
gi|490684924|ref|WP_004549587.1|
gi|806493417|gb|KKC15340.1|
gi|648125688|ref|WP_025986460.1|
gi|685664867|gb|AIO51993.1|
gi|121224910|gb|ABM48441.1|
gi|740934068|ref|WP_038719088.1|
gi|910237540|ref|WP_050042652.1|
gi|121228093|gb|ABM50611.1|
gi|686934873|gb|KGD13019.1|
gi|490688972|ref|WP_004553378.1|
gi|705464439|gb|KGR94653.1|
gi|740936000|ref|WP_038721020.1|
gi|490685242|ref|WP_004549893.1|
gi|390932340|gb|EIP89740.1|
gi|693274619|gb|AIS30597.1|
gi|714643931|gb|KGW49629.1|
gi|740997160|ref|WP_038780019.1|
gi|217392660|gb|EEC32683.1|
gi|741019005|ref|WP_038801010.1|
gi|772985636|gb|AJX44219.1|
gi|764431334|ref|WP_044361985.1|
gi|121227944|gb|ABM50462.1|
gi|872044665|emb|CRY41848.1|
gi|740933558|ref|WP_038718578.1|
gi|490296262|ref|WP_004191725.1|
gi|526270618|gb|AGR73019.1|
gi|759588223|ref|WP_043306812.1|
gi|497617789|ref|WP_009931973.1|
gi|225935072|gb|EEH31046.1|
gi|685789958|gb|AIP71114.1|
gi|685702888|gb|AIO89945.1|
gi|76578640|gb|ABA48115.1|
gi|740988663|ref|WP_038772108.1|
gi|516493820|ref|WP_017882264.1|
gi|648125688|ref|WP_025986460.1|
gi|764440156|ref|WP_044366341.1|
gi|568800970|gb|AHE31413.1|
gi|497614005|ref|WP_009928189.1|
gi|741010872|ref|WP_038793253.1|
gi|686981232|gb|KGD57992.1|
gi|705767939|gb|KGT00927.1|
gi|686900408|gb|KGC78988.1|
gi|83654232|gb|ABC38295.1|
gi|785595909|ref|WP_045719839.1|
gi|713016990|gb|KGU73041.1|
gi|740932006|ref|WP_038717026.1|
gi|12744503|gb|AAK06658.1|AF317886_1
gi|686861096|gb|KGC40296.1|
gi|782641325|ref|WP_045588277.1|
gi|740956640|ref|WP_038741270.1|
gi|538496596|ref|WP_021008182.1|
gi|801711490|emb|CFL55179.1|
gi|686873101|gb|KGC52167.1|
gi|499518585|ref|WP_011205225.1|
gi|490660913|ref|WP_004525903.1|
gi|385355923|gb|EIF62075.1|
gi|740937817|ref|WP_038722837.1|
gi|556047131|gb|AGZ31466.1|
gi|714644913|gb|KGW50611.1|
gi|705767212|gb|KGT00200.1|
gi|686979445|gb|KGD56284.1|
gi|490670829|ref|WP_004535818.1|
gi|705765233|gb|KGS98220.1|
gi|497615507|ref|WP_009929691.1|
BPC005_I0439
gi|740927909|ref|WP_038712991.1|
gi|556044812|gb|AGZ29148.1|
gi|686961457|gb|KGD38973.1|
gi|648201498|ref|WP_025991305.1|
gi|705768513|gb|KGT01458.1|
gi|490686114|ref|WP_004550707.1|
gi|693274406|gb|AIS30384.1|
gi|686950055|gb|KGD28000.1|
X994_2677
gi|497637915|ref|WP_009952099.1|
gi|899606641|emb|CPE95587.1|
gi|490310092|ref|WP_004204810.1|
gi|741011021|ref|WP_038793397.1|
gi|740981961|ref|WP_038765766.1|
gi|385350234|gb|EIF56782.1|
gi|686937069|gb|KGD15159.1|
gi|740935938|ref|WP_038720958.1|
gi|802990450|emb|CFV84094.1|
gi|76583706|gb|ABA53180.1|
gi|714645122|gb|KGW50820.1|
gi|740981257|ref|WP_038765095.1|
BW21_3642
gi|403075478|gb|AFR17058.1|
