# Supplementary material for: The Effects of Signal Erosion and Core Genome Reduction on the Identification of Diagnostic Markers
Source: mBio. 2016 Sep 20;7(5):e00846-16. doi: 10.1128/mBio.00846-16 (PMC5030356; doi:10.1128/mBio.00846-16)
Supplement: Table S4 — Core genome regions across all B. pseudomallei genomes. [file mbo004162998st4.xlsx]

## Sheet: Sheet1
Supplemental Table 4. Core genome regions across all B. pseudomallei genomes
	Specific to Bp?
BPSL1059	X
BPSS2023	X
BPSS0137	X
BPSS0489	X
BPSL2042A	X
BPSS0087	X
BPSS0599	X
gi|499518710|ref|WP_011205350.1|	X
gi|134248373|gb|EBA48456.1|	X
gi|134247683|gb|EBA47767.1|	X
gi|705593956|gb|KGS56192.1|	X
gi|685772200|gb|AIP53362.1|	X
gi|497616604|ref|WP_009930788.1|	X
gi|497646229|ref|WP_009960413.1|	X
gi|490660520|ref|WP_004525510.1|	X
gi|217394538|gb|EEC34557.1|	X
gi|686979909|gb|KGD56732.1|	X
gi|701279315|gb|AIV65134.1|	X
gi|76583219|gb|ABA52693.1|	X
gi|76581754|gb|ABA51228.1|	X
gi|741017944|ref|WP_038799955.1|	X
gi|686977037|gb|KGD53952.1|	X
BPSS0171
BPSL2609
BPSS2172
BPSL2218
BPSS0668
BPSL2622
BPSL0395
BPSL0916
BPSL3012a
BPSL0918
BPSS0245
BPSS2172a
BPSL1289
BPSL1353
BPSL3208
BPSL2139
BPSS1021
BPSL2288
BPSS1242
BPSL0028
BPSL1206
BPSL0179
BPSL0232
BPSS2001
BPSL0685
BPSS2263
BPSL0457
BPSL0854
BPSL2910
BPSL0075a
BPSL2449
BPSS0691
BPSS0037
BPSL0187
BPSL1227
BPSL1226
BPSL0690
BPSL1899
BPSL2262
BPSL3426
BPSL2941
BPSL3204
BPSL0387
BPSS2134
BPSL0216
BPSL2648
BPSS2221
BPSL3128
BPSL2492
BPSL0511
BPSL0915
BPSS0680
BPSS0528
BPSL0126
BPSS0748
BPSL2490
BPSL3218
BPSL0219
BPSL0898a
BPSL0247
BPSL2605
BPSL3205
BPSS2100
BPSL2717
BPSL3131
BPSS0634
BPSS1710
BPSL3034
BPSL3191
BPSL0229
BPSL2870
BPSL2284
BPSL0653
BPSL1320
BPSL3211
BPSL1092
BPSS1821
BPSL2999
BPSL3300
BPSL1100
BPSS0231
BPSL3389A
BPSL1943
BPSS0009
BPSL3195
BPSL0031
BPSS0705
BPSS0815
BPSL0598
BPSL0253
BPSS0795
BPSL3203
BPSS2186
BPSS1846
BPSL2444
BPSL0381
BPSL0004
BPSS0197
BPSL1363
BPSS0264
BPSL0445
BPSL1987
BPSL2562
BPSL3005
BPSL0974
BPSL3196
BPSL1285
BPSL3313
BPSL0500A
BPSL2752
BPSS1733
BPSL0865
BPSL3200
BPSS0519
BPSL0205
BPSL0286
BPSL1942
BPSS2185
BPSL0654
BPSL3243
BPSL2591
BPSL3209
BPSL2456
BPSL3206
BPSS1044
BPSL1930
BPSS2344
BPSL1061
BPSL2136
BPSL0849
BPSL3321
BPSL2035
BPSS0518
BPSS0674
BPSS2144
BPSS0789
BPSS0630
BPSL2766
BPSL3311
BPSS1720
BPSL2749
BPSL2895
BPSL2765
BPSL1986
BPSS2164
BPSS0376
BPSL0581
BPSL0532
BPSL2657
BPSL1308
BPSL3061
BPSL1067
BPSL1212
BPSL2287
BPSL0795
BPSS1839
BPSS2178
BPSL0406
BPSL0412
BPSS1823
BPSS1716
BPSS2227
BPSS0894
BPSL0444
BPSS0367
BPSL3189
BPSL1964
BPSL1245
BPSL3214
BPSL2357
BPSL2196
BPSL2693
BPSL0792
BPSL0595
BPSS0756
BPSL2419
BPSS0535
BPSL0793
BPSL2823
BPSL2923
BPSL1066
BPSS0803
BPSL3190
BPSL2014
BPSS0614
BPSL2254
BPSL2760
BPSL0040
BPSL3071
BPSL0481
BPSS0024
BPSL2024
BPSS2098
BPSL1203
BPSL0038
BPSS1234
BPSS0738
BPSL3425
BPSL0372
BPSL1361
BPSL0076
BPSL2943
BPSL1717
BPSL3142
BPSL0285
BPSS0598
BPSS0645
BPSL3130
BPSS2169
BPSL1330
BPSS1814
BPSL3129
BPSL3192
BPSL2820
BPSL3012
BPSL0077
BPSL3402
BPSS0082
BPSL0119
BPSS0008
BPSL3181
BPSL3361
BPSS0771
BPSL3199
BPSL1221
BPSL0697
BPSS0627
BPSL1099
BPSL2266
BPSL3289
BPSS0448
BPSL1241
BPSS0643
BPSL3153
BPSL3019
BPSL2725
BPSL2283
BPSL1965
BPSL2958
BPSL3004
BPSS0211
BPSS0626
BPSL3161
BPSL1132
BPSL2213
BPSL1342
BPSS0358
BPSL3148
BPSL1362
BPSL3137
BPSL3288
BPSL0114
BPSL2157
BPSL1101
BPSL0877
BPSL3222
BPSL0214
BPSL2898
BPSL0178
BPSS0494
BPSL3143
BPSS0646
BPSS1816
BPSL3273
BPSL2150
BPSL0880
BPSS0533
BPSL0439
BPSL0536
BPSL3369
BPSL1215
BPSL2594
BPSL1863
BPSL2750
BPSL1944
BPSL3318
BPSS2264
BPSL0448
BPSL3127
BPSS0636
BPSL2004
BPSL3201
BPSL0955
BPSS1847
BPSL3212
BPSL1204
BPSL3417
BPSL2193
BPSS0357
BPSL0458a
BPSL0013
BPSL0236
BPSL2289
BPSS1022
BPSL1244
BPSL3075
BPSL3164
BPSL0425
BPSL0359
BPSS2288
BPSS0508
BPSL3223
BPSS2347a
BPSS2038
BPSL0256
BPSL0296
BPSL2757
BPSL0804
BPSL2929
BPSL1897
BPSL1238
BPSL2376
BPSL1213
BPSS2213
BPSL1931
BPSL2445
BPSS0472
BPSL0503
BPSL2847
BPSS0198
BPSL3207
BPSS2140
BPSL0433
BPSL2489
BPSL0327
BPSL2494
BPSL3217
BPSS0718
BPSL1103
BPSS0340
BPSL3044
BPSL2432
BPSL1377
BPSL2598
BPSL3185
BPSL0477
BPSL3000
BPSL3240
BPSL0491
BPSL0696
BPSL2654
BPSL0537
BPSL0803
BPSL0410
BPSS0337
BPSS0049
BPSS1706
BPSL3279
BPSL3197
BPSL2649
BPSL3053
BPSL1886
BPSL1925
BPSL3309
BPSS0652A
BPSL0538
BPSL0824
BPSL0797
BPSL0212
BPSL2926
BPSL0869
BPSS0571
BPSS1889
BPSL0011
BPSS0606
BPSL1868
BPSS1799
BPSL2878
BPSL2912
BPSL2480
BPSL3213
BPSL2168
BPSS0185
BPSL2909
BPSL3210
BPSS0036
BPSL0264
BPSL1125
BPSL0443
BPSL0806
BPSL0464
BPSL0215
BPSL0123
BPSL0204
BPSL1343
BPSS2308
BPSL1230
BPSL1938
BPSL2032
BPSL3406
BPSL0674
BPSL2317
BPSL2610
BPSS2198
BPSL0520
BPSL2352
BPSL0798
BPSL1129
BPSS0344
BPSL2822
BPSL0663
BPSL0867
BPSS0767
BPSS0148
BPSL3307
BPSS1735
BPSL0394
BPSS0361
BPSL0643
BPSS0778
BPSS0912
BPSL1211
BPSL2463
BPSL2973
BPSL0456
BPSL3187
BPSL0079
BPSL3281
BPSS0033
BPSL2703
BPSL0680
BPSS0352
BPSS0698
BPSL2603
BPSL2427
BPSL3134
BPSL2467
BPSS1741
BPSL2204
BPSS0237
BPSL0251
BPSS1706a
BPSL3140
BPSS0644
BPSL2906
BPSS1801
BPSL0037
BPSS0707
BPSL0515
BPSS0549
BPSS0516
BPSL0962
BPSL0923
BPSS0512
BPSS0212
BPSL1089
BPSL1951
BPSL2148
BPSL2819
BPSL2804
BPSS2280
BPSS0704
BPSL3022
BPSL3145
BPSS0478
BPSL2592
BPSL3076
BPSL0871
BPSS0890
BPSL2655
BPSL2261
BPSL0517
BPSL2189
BPSL1988
BPSL0446
BPSL2227
BPSL0966
BPSS1034
BPSL2422
BPSL0975
BPSL2701
BPSL0873
BPSS0814
BPSS0695
BPSL2439
BPSS0020
BPSS2273
BPSL0231
BPSL2920
BPSS0573
BPSL3047
BPSL0666
BPSS1713
BPSL2628
BPSS0909
BPSL0301
BPSL0329
BPSS0191
BPSL1947
BPSL0645
BPSL1917
BPSS0132
BPSL0191
BPSS0943
BPSS1886
BPSL3136
BPSS2323
BPSS0572
BPSL2934
BPSL0261
BPSS0724
BPSL2241
BPSL2955
BPSL2443
BPSS0800
BPSL3020
BPSL1352
BPSS1874
BPSS0050
BPSL0449
BPSS0569
BPSL0689
BPSS1038
BPSL1275
BPSL2129
BPSL2695
BPSL2028
BPSL1974
BPSL3175A
BPSL2922
BPSL0687
BPSL2298
BPSL1220
BPSL1896
BPSL0431
BPSL3244
BPSL2260
BPSL3253
BPSL0971
BPSS1722
BPSL1873
BPSL1316
BPSL2303
BPSL0068
BPSL2474A
BPSL1364
BPSL0342
BPSL3124
BPSS2315
BPSL2270
BPSL2290
BPSL3226
BPSL1274
BPSL2212
BPSS0621
BPSS0610
BPSL2782
BPSL0592
BPSL0651
BPSL2972
BPSL2268
BPSL0250
BPSL0117
BPSL3246
BPSL0200
BPSL0832
BPSL2882
BPSL2036
BPSL3282
BPSS0806
BPSL2377
BPSL1864
BPSL0905
BPSS0363
BPSL3160
BPSL2181
BPSL3370
BPSL2360
BPSL2401
BPSL2613
BPSS0801
BPSL0850
BPSL2952
BPSL1370
BPSL3169
BPSS0898
BPSL0809
BPSL1982
BPSS0504
BPSL2744
BPSS2170
BPSL2856
BPSL2685
BPSS1723
BPSS0254
BPSL2395
BPSL2135
BPSS0150
BPSL2476
BPSS0628
BPSL0829
BPSS0687
BPSL1975
BPSS2321
BPSL2626
BPSL0428
BPSL2589
BPSS0240
BPSL0233
BPSS1737
BPSL3400
BPSL0521
BPSS0777
BPSL0826
BPSS1893
BPSS1719
BPSL0271
BPSL2499
BPSS0904
BPSS0219
BPSL3048
BPSS0867
BPSS0720
BPSL3271
BPSS0604
BPSL2658
BPSL3428
BPSL3310
BPSL0914
BPSS0476
BPSL0268
BPSL0226
BPSS1876
BPSL2180
BPSL0502
BPSL2813
BPSS2000
BPSL2755
BPSL3154
BPSS0475
BPSL3290
BPSL1327
BPSL2767
BPSL3336
BPSL2359
BPSL3186
BPSL0369
BPSS0513
BPSL0041
BPSL1967
BPSS2044
BPSL3395
BPSL2692
BPSS0210
BPSL2564
BPSL2321
BPSS2105
BPSL0494
BPSS0759
BPSS1697
BPSL0644
BPSL0121
BPSL1062
BPSL0438
BPSS0374
BPSL0635
BPSL0664
BPSL0188
BPSL2236
BPSL3414
BPSL2320
BPSS0510
BPSL0983
BPSS0199
BPSS0038
BPSL2457
BPSL1340
BPSL1885
BPSL2462
BPSL3120
BPSS1837
BPSL0094
BPSL0927
BPSL2199
BPSL2963
BPSL0957
BPSL0373
BPSS1217
BPSL3239
BPSL0332
BPSL1208
BPSS2343
BPSS2108
BPSS0170
BPSL2656
BPSL0245
BPSL0120
BPSL3003
BPSL0101
BPSL1307
BPSL0462
BPSL0637
BPSL3398
BPSL0887
BPSS2197
BPSS2003
BPSL0933
BPSS0164
BPSS0059
BPSL0026
BPSS0651
BPSL2001
BPSL1929
BPSL2029
BPSL2239
BPSS0925
BPSS1849
BPSS0349
BPSL0903
BPSL0335
BPSL2595
BPSS0641
BPSL0839
BPSL1898
BPSL0354
BPSL0794
BPSS0559
BPSL1219
BPSL0535
BPSS0081
BPSL0501
BPSL2745
BPSL0831
BPSS0267
BPSL1325
BPSL2625
BPSS1805
BPSS2225
BPSL1214
BPSS2012
BPSS1731
BPSS2129
BPSS0162
BPSS0924
BPSL2297
BPSL1225
BPSL2256
BPSS0488
BPSL2664
BPSS0373
BPSL1379
BPSL0529
BPSL2908
BPSL2143
BPSL0636
BPSL2872
BPSS0207
BPSL0270
BPSS0247
BPSL2291
BPSS0040
BPSL1357
BPSL2975
BPSL2690
BPSL0054
BPSL3337
BPSS0897
BPSS0659
BPSL2435
BPSL0180
BPSL2916
BPSL0006
BPSL2194
BPSL2146
BPSL0822
BPSL1332
BPSL0647
BPSL2627
BPSL1135
BPSS2348
BPSL2853
BPSL0670
BPSL0067
BPSL2434
BPSL3152
BPSL2387
BPSL0858
BPSS0013
BPSL0516
BPSL2487
BPSS1890
BPSL2791
BPSS0639
BPSL0434
BPSL2460
BPSS0603
BPSL1913
BPSL3380
BPSL2777
BPSS1861
BPSS2227A
BPSL2272
BPSL0210
BPSL0468
BPSL1228
BPSL2970
BPSL2013
BPSL2900
BPSL3231
BPSL2686
BPSS0188
BPSL1985
BPSL1126
BPSL3392
BPSL3125
BPSL2651
BPSL0460
BPSS0798
BPSL0888
BPSL3056
BPSL2661
BPSL0639
BPSL1924
BPSL0182
BPSL1866
BPSL1290
BPSL2711
BPSS0155
BPSS2184
BPSL2479
BPSL3230
BPSS0249
BPSL2186
BPSL3036
BPSL1996
BPSL3079
BPSL1941
BPSL3026
BPSS1715
BPSL2730
BPSL3121
BPSS1046
BPSL1095
BPSL3379
BPSL0480
BPSL3236
BPSS0949
BPSS0060
BPSS0825
BPSS1698
BPSL0402
BPSS0529
BPSL0287
BPSL3384
BPSL3049
BPSS0826
BPSL1927
BPSL1216
BPSS2317
BPSS0348
BPSL2003
BPSS1220
BPSL2375
BPSL2736
BPSS2180
BPSL2982
BPSL2741
BPSL2446
BPSL2140
BPSL1358
BPSS1245
BPSL2144
BPSS2020
BPSL2318
BPSL0298
BPSL2590
BPSL3256
BPSL2337
BPSL2312
BPSL2223
BPSS0440
BPSL1303
BPSS0712
BPSL2391
BPSS0625
BPSL0299
BPSL1309
BPSS0597
BPSL1971
BPSL2751
BPSL1304
BPSL2228
BPSL2338
BPSL0679
BPSL1939
BPSL1279
BPSS0921
BPSS2158
BPSL3123
BPSL3340
BPSS0016
BPSL3248
BPSL1382
BPSL3317
BPSL0052
BPSL1926
BPSL2413
BPSL3254B
BPSS2030
BPSS0179
BPSL0908
BPSL0237
BPSL0277
BPSL3371
BPSS0742
BPSS1811
BPSL0074
BPSL1809
BPSL0012
BPSL1159
BPSL0430
BPSL0665
BPSS0804
BPSL1114
BPSL2451
BPSL2875
BPSL0227
BPSL2389
BPSL0811
BPSL3178
BPSL3021
BPSL2771
BPSS0135
BPSL0606
BPSL2211
BPSS0613
BPSL2026
BPSL0825
BPSL0072
BPSS2316
BPSS0239
BPSS0920
BPSL2913
BPSL0393
BPSL0972
BPSL2743
BPSS1892
BPSS1205
BPSL0875
BPSS0511
BPSL2418
BPSS1999
BPSS1858
BPSL2496
BPSS0484
BPSL1033
BPSL0122
BPSS0044
BPSL0408
BPSS2284
BPSL2365
BPSS0124
BPSS0568
BPSL0340
BPSS0265
BPSL0528
BPSS0557
BPSL1895
BPSL3002
BPSL2030
BPSL3422
BPSL3066
BPSS0601
BPSL3011
BPSS1812
BPSS1841
BPSL1237
BPSS0355
BPSS0332
BPSL0241
BPSL0274
BPSS2041
BPSL3175
BPSL1921
BPSL1311
BPSL0115
BPSS0336
BPSL0017
BPSL1338
BPSS2223
BPSL0259
BPSL1133
BPSL3405
BPSL2425
BPSL3144
BPSS0903
BPSL0935
BPSS1817
BPSS0765
BPSS0761
BPSS0900
BPSL0862
BPSL0504
BPSL3411
BPSS0149
BPSL2043
BPSL0177
BPSL2390
BPSS2174
BPSS1696
BPSL3430
BPSL0541
BPSL3132
BPSL2051
BPSL2616
BPSS0365
BPSL2946
BPSL2031
BPSL0252
BPSL3334
BPSS0490
BPSL2965
BPSL1367
BPSL0078
BPSL2953
BPSL2971
BPSL0062
BPSS0258
BPSL0279
BPSL0881
BPSL2267
BPSL2470
BPSL2796
BPSS1693
BPSL2887
BPSL2156
BPSS0562
BPSS0246
BPSL1037
BPSL0684
BPSS2194
BPSL0021
BPSL2363
BPSS1725
BPSL3227
BPSL3165
BPSL2874
BPSL1383
BPSL0257
BPSL3073
BPSL2805
BPSS0944
BPSL0275
BPSL2438
BPSS0140
BPSL3162
BPSL3194
BPSS0042
BPSL2897
BPSL0799
BPSL0856
BPSL2151
BPSL0912
BPSL3415
BPSL2718
BPSL3283
BPSL0524
BPSS2302
BPSL2160
BPSL3015
BPSL2248
BPSL2138
BPSL2323
BPSL2471
BPSS0035
BPSL2933
BPSL0523
BPSL2756
BPSL1879
BPSL2169
BPSS0676
BPSL0505
BPSL1088
BPSL2415
BPSL3375
BPSS2349
BPSS0701
BPSL2980
BPSL2502
BPSL2688
BPSL2907
BPSL2844
BPSL2188
BPSL0202
BPSL2886
BPSL3302
BPSL0662
BPSL0671
BPSL0599
BPSS1884
BPSL1116
BPSL0378
BPSL0030
BPSL2769
BPSL2058
BPSL0580
BPSL2369
BPSS1851
BPSS2272
BPSS0697
BPSL2430
BPSL2315
BPSL2503
BPSL2848
BPSL1231
BPSS2132
BPSL0116
BPSS0602
BPSL0056
BPSL2292
BPSS2141
BPSS1872
BPSS0145
BPSS0047
BPSL2783
BPSL2947
BPSL2416
BPSL2364
BPSL2045
BPSL0096
BPSS0369
BPSS0617
BPSL3058
BPSS2124
BPSS0195
BPSS2043
BPSS0001
BPSL2862
BPSL0601
BPSL2719
BPSL3364
BPSL0328
BPSS0555
BPSL2308
BPSL3193
BPSL2458
BPSS1231
BPSL2854
BPSL0341
BPSL0128
BPSL2902
BPSL0814
BPSS0631
BPSL2019
BPSL2383
BPSL3319
BPSL0894
BPSL2247
BPSL2821
BPSL1369
BPSL2666
BPSL1366
BPSL2735
BPSL3252
BPSL2155
BPSL0474
BPSL1916
BPSS0611
BPSL2243
BPSL2930
BPSL2630
BPSS0564
BPSL0181
BPSL2977
BPSL2818
BPSL2944
BPSS0530
BPSL0904
BPSL1273
BPSL2388
BPSS2342
BPSL2748
BPSL2033
BPSL2668
BPSL0534
BPSL0379
BPSL2158
BPSS0467
BPSS0772
BPSS2340
BPSL3043
BPSS2016
BPSL1990
BPSS2222
BPSL3031
BPSS2306
BPSL3388
BPSL0109
BPSL0001
BPSL0278
BPSL2481
BPSS1807
BPSL2824
BPSL1160
BPSL2344
BPSL2339
BPSL0414
BPSS0809
BPSS0153
BPSS1891
BPSL0223
BPSL2899
BPSL2890
BPSL0525
BPSS2274
BPSS2010
BPSL2687
BPSS0015
BPSL2319
BPSL2619
BPSS0447
BPSS1822
BPSL0490
BPSL2172
BPSL0497
BPSL2147
BPSS1820
BPSL1098
BPSL0922
BPSL2607
BPSL3391
BPSL3040
BPSS0917
BPSS2032
BPSS0764
BPSS0169
BPSL3316
BPSL1288
BPSS2183
BPSL2361
BPSS2262
BPSL2362
BPSL0924
BPSS0554
BPSL1355
BPSL2203
BPSL2948
BPSS0439
BPSL0228
BPSL2442
BPSL2426
BPSL3278
BPSL3314
BPSL2398
BPSL2005
BPSL2373
BPSL2799
BPSL0596
BPSL2915
BPSL0263
BPSL1948
BPSL2931
BPSL3167
BPSS2017
BPSS0708
BPSL3412
BPSL0330
BPSL3301
BPSL2885
BPSS0370
BPSL1980
BPSL1322
BPSL2409
BPSS0788
BPSL1991
BPSS1718
BPSS2159
BPSL2936
BPSL0326
BPSL2192
BPSL2504
BPSL2978
BPSL0526
BPSL3188
BPSL3424
BPSL3013
BPSS2179
BPSS2346
BPSL1350
BPSS0222
BPSL0810
BPSS0209
BPSS0011
BPSL2601
BPSS0690
BPSS0125
BPSL2950
BPSL2371
BPSL1811
BPSS0012
BPSL3276
BPSL2271
BPSL2599
BPSS1721
BPSL1086
BPSL1233
BPSL0284
BPSL0876
BPSL0235
BPSS1866A
BPSS0673
BPSS0796A
BPSS0810
BPSL1345
BPSL0099
BPSS0444
BPSS1802
BPSS2286
BPSL0208
BPSL1371B
BPSL2347
BPSS1803
BPSL1994
BPSS1806
BPSL2482
BPSL0902
BPSS0727
BPSL2440
BPSL0646
BPSL2691
BPSL2987
BPSS0675
BPSL0027
BPSL0203
BPSL2486
BPSL3418
BPSL0190
BPSL1064
BPSS0750
BPSL3155
BPSL2469
BPSL3396
BPSL1950
BPSS1878
BPSL3235
BPSL1978
BPSL3332
BPSL3335
BPSL2754
BPSL1323
BPSS2146
BPSS0547
BPSL2244
BPSL3315
BPSL3409
BPSS0442
BPSL2841
BPSL0466
BPSL2976
BPSL2356
BPSS0018
BPSL2258
BPSL1097
BPSL0958
BPSS0693
BPSS0250
BPSS0824
BPSL0546
BPSS0253
BPSL2761
BPSL0355
BPSL2286
BPSL0230
BPSS2275
BPSL3416
BPSL2279
BPSL3122
BPSL0691
BPSS1854
BPSS2189
BPSS0063
BPSL1070
BPSL0812
BPSL0866
BPSL0008
BPSL1973
BPSL0910
BPSL2386
BPSL0489
BPSL2448
BPSL0009
BPSL1243
BPSL0853
BPSL1082
BPSS2024
BPSL2918
BPSL3077
BPSL2313
BPSS0031
BPSL0796
BPSL3292
BPSL2896
BPSL0496
BPSS0711
BPSL2957
BPSL2374
BPSS0196
BPSS2351
BPSS0331
BPSL2652
BPSL2153
BPSS1739
BPSL1966
BPSS0061
BPSL3320
BPSL0892
BPSL0700
BPSL2263
BPSL0407
BPSL2145
BPSS0654
BPSL2302
BPSS0689
BPSL3070
BPSL3138
BPSL0046
BPSS1898
BPSL0874
BPSL2358
BPSS0715
BPSL1091
BPSS2039
BPSL0467
BPSS0041
BPSL3063
BPSS0725
BPSL0339
BPSS0768
BPSS0493
BPSL3035
BPSL1295
BPSL0909
BPSS0526
BPSS0507
BPSS1818
BPSS1844
BPSL1865
BPSL0389
BPSS1206
BPSL3224
BPSL2566
BPSS1690
BPSL3183
BPSL2402
BPSL2798
BPSS0822
BPSL1115
BPSL1365
BPSL0693
BPSL1060
BPSL2937
BPSL2981
BPSL0065
BPSS2267
BPSL3176
BPSL2414
BPSS2133
BPSL1209
BPSL2696
BPSS0942
BPSS1843
BPSS2027
BPSL0197
BPSL0652
BPSL2709
BPSL2811
BPSL3232
BPSS0214
BPSS0561
BPSL2343
BPSL0698
BPSL3064
BPSL2404
BPSS2182
BPSL3365
BPSL2187
BPSL2712
BPSS1865
BPSL0427
BPSL2259
BPSL2739
BPSL0459
BPSL2277
BPSS1840
BPSS0792
BPSL0224
BPSL0969
BPSS0955
BPSL2629
BPSL0290
BPSL3308
BPSL1969
BPSL3295
BPSL0650
BPSL2968
BPSL0333
BPSL1375
BPSL0800
BPSS0812
BPSL2563
BPSS0608
BPSL0830
BPSS1848
BPSL2612
BPSS0479
BPSL2475
BPSL2863
BPSS0492
BPSL1874
BPSL0196
BPSL3051
BPSL1280
BPSL2891
BPSS1701
BPSL0838
BPSL0961
BPSS0640
BPSL2659
BPSS0004
BPSL2877
BPSS1864
BPSL3032
BPSL2753
BPSL2998
BPSS0808
BPSS2279
BPSS0482
BPSL0265
BPSS1863
BPSS0446
BPSL0069
BPSL2840
BPSS1842
BPSS0672
BPSL2632
BPSL0244
BPSS2268
BPSS1246
BPSS2341
BPSS0509
BPSL2397
BPSS1794
BPSL0963
BPSS1717
BPSS2022
BPSL0292
BPSS0257
BPSL1968
BPSL2226
BPSL2202
BPSL2483
BPSS0133
BPSL2190
BPSS2181
BPSL2919
BPSL0283
BPSL0338
BPSL0239
BPSL2459
BPSL2468
BPSL2466
BPSL3018
BPSS2261
BPSS1740
BPSL2729
BPSL0255
BPSS1689
BPSL0895
BPSL1906
BPSS0353
BPSL2762
BPSS0021
BPSS0918
BPSL1870
BPSL2713
BPSL0965
BPSL1093
BPSL2960
BPSL2951
BPSS0005
BPSL3242
BPSL1360
BPSS0737
BPSL0248
BPSL2979
BPSS0560
BPSL3150
BPSS0206
BPSL1329
BPSL0211
BPSS0252
BPSL1096
BPSS1829
BPSS2135
BPSL3177
BPSL0640
BPSL0194
BPSL3376
BPSL2345
BPSL0883
BPSL0124
BPSL1207
BPSS0458
BPSL0397
BPSL2299
BPSL0821
BPSL3294
BPSL2792
BPSS1804
BPSS0498
BPSL2956
BPSL0808
BPSL2966
BPSS0671
BPSL0846
BPSL2485
BPSS0525
BPSL0668
BPSL0475
BPSS2320
BPSS0465
BPSL3062
BPSL1909
BPSL0420
BPSL2020
BPSL3299
BPSL2997
BPSL0835
BPSS0719
BPSS0928
BPSS0749
BPSL2307
BPSL2858
BPSL2225
BPSL2565
BPSL2707
BPSL2500
BPSL3055
BPSS2314
BPSL0262
BPSL0288
BPSS2008
BPSL0964
BPSL1963
BPSS0487
BPSL0519
BPSL0024
BPSS0929
BPSL0543
BPSL2421
BPSS0760
BPSL3126
BPSL2694
BPSL3146
BPSL1287
BPSS2266
BPSS0605
BPSS0066
BPSL0110
BPSL3305
BPSL1380
BPSL3275
BPSL0820
BPSL0847
BPSL0436
BPSL1919
BPSS0656
BPSL0048
BPSL0488
BPSS0521
BPSL0015
BPSL0272
BPSL3277
BPSS0323
BPSS0456
BPSL2322
BPSL3373
BPSL2861
BPSS2137
BPSS1712
BPSS0154
BPSL1130
BPSS0485
BPSS2177
BPSL2265
BPSL0486
BPSS0948
BPSS0916
BPSL0815
BPSL2134
BPSS0139
BPSL2689
BPSS0790
BPSL3274
BPSL3407
BPSL2621
BPSS2139
BPSS2093
BPSL2903
BPSL2807
BPSL0093
BPSL0855
BPSL3054
BPSL0863
BPSL2306
BPSL3367
BPSL2002
BPSS0495
BPSL2191
BPSL2935
BPSS0027
BPSL2964
BPSL2726
BPSL1875
BPSL2602
BPSL1934
BPSL0049
BPSL2497
BPSS0166
BPSS0190
BPSL2720
BPSL1071
BPSS1852
BPSL0005
BPSL1235
BPSS0002
BPSL2164
BPSL3009
BPSL2795
BPSL2222
BPSL2662
BPSS2157
BPSL0447
BPSL1883
BPSL3247
BPSL2846
BPSL0686
BPSL0675
BPSL2561
BPSL1083
BPSL3408
BPSS2171
BPSL2812
BPSL1979
BPSS0731
BPSS0931
BPSS1828
BPSL2253
BPSL1808
BPSS0527
BPSS1819
BPSS0151
BPSL0932
BPSS0556
BPSL2889
BPSS2162
BPSS1738
BPSL0390
BPSS0546
BPSS1797
BPSL0018
BPSL0539
BPSL1940
BPSS0716
BPSS2269
BPSL2808
BPSL0956
BPSL0673
BPSL3237
BPSL2884
BPSL2815
BPSL0042
BPSS0619
BPSS1692
BPSL0238
BPSL1914
BPSS1827
BPSL0102
BPSS1036
BPSL1229
BPSS0794
BPSS2301
BPSS0514
BPSL0938
BPSL3029
BPSL0368
BPSL0841
BPSL2716
BPSL2969
BPSL1205
BPSL0400
BPSL0817
BPSL0868
BPSS0786
BPSS1901
BPSL1094
BPSS0717
BPSS0677
BPSS1845
BPSS0255
BPSL2340
BPSS1836
BPSS0193
BPSS0517
BPSL2667
BPSL2917
BPSL2000
BPSL2368
BPSS0360
BPSS1734
BPSL2016
BPSS0499
BPSL2927
BPSS0450
BPSL0050
BPSL0657
BPSL3372
BPSS0811
BPSS0184
BPSL1911
BPSS2009
BPSL3052
BPSS1879
BPSL1321
BPSL2702
BPSS0244
BPSS0259
BPSS0607
BPSL0295
BPSS2040
BPSL0493
BPSL3041
BPSL2893
BPSL0968
BPSL2985
BPSS0451
BPSL3151
BPSL0695
BPSL0385
BPSS0655
BPSL0499
BPSL0658
BPSL2785
BPSS2028
BPSS2299
BPSS0520
BPSS1888
BPSL0834
BPSL0542
BPSL0294
BPSS1705
BPSS0710
BPSL0376
BPSS0618
BPSL3065
BPSL0463
BPSL0051
BPSL0421
BPSL1907
BPSL2400
BPSL0273
BPSL0661
BPSL0293
BPSS1834
BPSS0819
BPSL0451
BPSL2012
BPSL0441
BPSS0907
BPSS2145
BPSS1881
BPSL2410
BPSS0234
BPSL1084
BPSL2954
BPSS0497
BPSS0182
BPSL0864
BPSL2234
BPSL0682
BPSS0461
BPSL0386
BPSS0926
BPSL0303
BPSL0192
BPSL2178
BPSS0755
BPSL3141
BPSL2620
BPSL0907
BPSS2277
BPSL2498
BPSS2312
BPSL2021
BPSL3390
BPSL3234
BPSS2196
BPSL1301
BPSS0161
BPSL3360
BPSL3072
BPSL2491
BPSS0321
BPSS2031
BPSL0374
BPSS1045
BPSL3399
BPSL0688
BPSL1085
BPSS1808
BPSL0578
BPSS0906
BPSL0973
BPSS1742
BPSS0322
BPSL0899
BPSL2737
BPSL2255
BPSL0282
BPSS2326
BPSS0372
BPSL2704
BPSL0861
BPSL0851
BPSL3030
BPSS0567
BPSL0678
BPSL0297
BPSL0518
BPSS0553
BPSS0175
BPSS2195
BPSL2786
BPSS1838
BPSL2567
BPSL3059
BPSL2780
BPSL0413
BPSL2215
BPSL3016
BPSL3272
BPSS0377
BPSL2053
BPSL2495
BPSL1278
BPSS0010
BPSS0178
BPSL2429
BPSL3389
BPSS0156
BPSL2932
BPSL2747
BPSS1219
BPSL3007
BPSL2207
BPSL0045
BPSS0741
BPSL2723
BPSL2738
BPSL1378
BPSL2174
BPSL3419
BPSL0801
BPSS2029
BPSS2136
BPSL2249
BPSS0703
BPSL2816
BPSS0143
BPSS0186
BPSL0442
BPSS0901
BPSL2049
BPSL2623
BPSL2198
BPSL1884
[truncated: 341 more rows]
